# Supplementary material for: ANASFV: a workflow for African swine fever virus whole-genome analysis
Source: Microb Genom. 2025 Sep 9;11(9):001455. doi: 10.1099/mgen.0.001455 (PMC12452174; doi:10.1099/mgen.0.001455)
Supplement: Uncited Supplementary Material 2. [file mgen-11-01455-s002.xlsx]

## Sheet: Table S1
Table S1. 20kb primer set
sequence(5'-3')	name	group
CGGAAAGTATTTTGTGTACCGTA	95f-ASFV-2019-1-55.6	1
ACGTTATGTCCAGATAAGCC	20564r-ASFV-2019-1	1
AGAATTCATAGAAGCACGTT	20257f-ASFV-55.9	2
GAGAACATTTTCCGTACCCTC	40209r-ASFV-55.9	2
GAAATGTTTAATTTGGCACGAT	39831f-ASFV-56.5	3
TCAATAGACTCTTCCTCGAAC	60895r-ASFV-56.5	3
CAGGTACTTACAGTGCTCGTC	60369f-ASFV-57.9	4
TACGATCGCGCAAATAGTCCA	80604r-ASFV-57.9	4
ACGCATTTCATAAATACTCGAA	80112f-ASFV-57.7	5
GCGACTACATTAGCAATCTGG	100304r-ASFV-57.7	5
TATCTTTCTCGCTAAATCCGT	99614f-ASFV-57.2	6
TTAAACATTCCGAATCGTCCC	119717r-ASFV-57.2	6
CCTCGATATTGTTGTACCCAG	119184f-ASFV-58.3	7
TAAAATTAAATGCAGGCCCGAT	139395r-ASFV-58.3	7
GAAGCCGATAAAACTTGGACA	138580f-ASFV-57.9	8
GCAGGTTCATATCCTAGAGC	158698r-ASFV-57.9	8
TAACACCGGGAGTATCTTGC	157893f-ASFV-57.4	9
TTGACACAATCCAACACGCTA	178252r-ASFV-57.4	9
GAATGATCTTTAGCCAAGCTG	177460f-ASFV-55.8	10
TGTAGGCGTTCATTTCACAAG	190415r-ASFV-55.8	10

## Sheet: Table S2
Table S2. 5kb primer set
sequence(5'-3')	name	group
CGGAAAGTATTTTGTGTACCGTA	95f-ASFV-2019-1-55.6	55.3I
TATAAACCGATCAAAACGAGGACT	5071r-1-ASFV-55.3	55.3I
CACATCATAGCCTTACCTAG	4922f-2-ASFV-55.2	55.3II
CCATACCATGAATTGCAACCAG	10029r-2-ASFV-55.2	55.3II
ATTGTTGTATTCTCCAATTTGCC	9871f-3-ASFV-56.5	56.7I
CAGCCAATCTTGAATAATTGACC	14973r-3-ASFV-56.5	56.7I
GCCCAACAAAAGTCCTAGAACC	14759f-4-ASFV-55.2	55.3I
CATCATAAACACCGATTTCACT	19596r-4-ASFV-55.2	55.3I
AGAACATGACATAGAGCCACT	19350f-5-ASFV-54.9	55.3II
ATAAAATGATGCAGTTGGCTT	24462r-5-ASFV-54.9	55.3II
ATTAGGTAATAAAAGAGGACGTG	24286f-6-ASFV-56.2	56.7II
GATCGTCAATGAATGGCAGA	29245r-6-ASFV-56.2	56.7II
AGAAAATTATGAGATCGTGAGC	29110f-7-ASFV-56.2	55.3II
ATATATTCTTAGGGATAGAGGGTT	34138r-7-ASFV-56.2	55.3II
CACAAACCAAAACGCTGCAAC	34000f-8-ASFV-57.1	56.7II
ATGATTGAAAAGAAGCGTATACCC	39141r-8-ASFV-57.1	56.7II
AGAGTATAAAATGCATCTAAGTGG	38969f-9-ASFV-55.5	55.3II
TGCAATTTGTATAGCCTTATGGA	43977r-9-ASFV-55.5	55.3II
CCTTAGGCAAGCATGTGGTTC	43866f-10-ASFV-56.7	56.7I
CATGGACAGGTTTCAATGCTC	48806r-10-ASFV-56.7	56.7I
AGAAGTTATTATACCACCCGGAA	48669f-11-ASFV-56.9	56.7II
CTGATAGCTCACTCAACCCTG	53639r-11-ASFV-56.9	56.7II
AATGTCTCTAGGACTATGTCG	53486f-12-ASFV-57.3	56.7I
CTGGTACACCGAAAGACG	58353r-12-ASFV-57.3	56.7I
TATGGAAAGGCGTTAAATGTTGA	58224f-13-ASFV-57.9	58I
CCTAATTTTAAGAGTCACGGGAA	63227r-13-ASFV-57.9	58I
ACTCATGAACCTCTATGCTCT	63098f-14-ASFV-57.6	56.7I
TGCCATCTATAACGCGAGTCA	67854r-14-ASFV-57.6	56.7I
CTCTTGGTGAAAGCACGGAT	67720f-15-ASFV-58.7	58II
GTCGATAACATTTCATTCCGAAG	72900r-15-ASFV-58.7	58II
CTGAAACCTATATTGTGGGTA	72710f-16-ASFV-55.0	55.3I
TTTATGCCTTCTACGAGTCAC	77833r-16-ASFV-55.0	55.3I
ATTTGAATAGAACGGATCGACA	77661f-17-ASFV-57.8	58II
CCCTTAATTTACAGCTTACTGCAA	82731r-17-ASFV-57.8	58II
ATTCAGATTGCATCCACGTAG	82587f-18-ASFV-57.5	56.7I
CTAAATGAGCTGAGAATTACCTG	87640r-18-ASFV-57.5	56.7I
TAGGGCTCACATATCTCAGTC	87457f-19-ASFV-58.4	58I
AGAATTTCACCTTTGACCGAT	92538r-19-ASFV-58.4	58I
TCTAAATACGTCGCGGCTGA	92368f-20-ASFV-58.8	59.3I
CCTAAATATACGGGAGGAATTGGA	97544r-20-ASFV-58.8	59.3I
TTTCCGCGCTTGTTAACGGTA	97474f-21-ASFV-57.1	56.7II
CCATTCAATTAGGCAACTGGAC	102403r-21-ASFV-57.1	56.7II
GTCTTCCTCATGACGGTCC	102306f-22-ASFV-57.8	58II
ACATCTTATGCGACCACATCC	107340r-22-ASFV-57.8	58II
ACTATTAAAATAAAGCCCAAACCA	107230f-23-ASFV-57.7	58I
CTGACTACCCTCATCTAAGCC	112210r-23-ASFV-57.7	58I
TGTTCTACAAACGTGTGCT	112086f-24-ASFV-58.9	59.3I
GCGAGACATAAAGATTTGGACT	116960r-24-ASFV-58.9	59.3I
GGGTCAAACAAAACTCACCA	116759f-25-ASFV-57.5	56.7II
AGTATTTTCTTGATCTTCTACGC	121808r-25-ASFV-57.5	56.7II
TTTGAATATTAGCCGCGTCCC	121549f-26-ASFV-58.1	58I
GCCAAGCATACATAAGTTGTTG	126686r-26-ASFV-58.1	58I
AGAAAACCAATTATACAGGCTAC	126468f-27-ASFV-57.1	56.7II
AGTCTTATTAACTACGGTGAGG	131506r-27-ASFV-57.1	56.7II
ACTTCCGGGTTCTTTAGACGTA	131316f-28-ASFV-60.1	59.3I
GTTTTGCAGAGACCTCGCTTC	136472r-28-ASFV-60.1	59.3I
CATCTCTGGGCTGTAAGGTC	136319f-29-ASFV-57.4	56.7I
GCTCCCCTTGTTTTATTATGCG	141233r-29-ASFV-57.4	56.7I
TTACGGGTTCAGTCAATAGGC	141084f-30-ASFV-58.9	58I
CTGACGCGCTAATTTGCAT	146071r-30-ASFV-58.9	58I
CCTACCACCTGTTCTGCAT	145952f-31-ASFV-59.5	59.3I
ATAAAACATGTGATCTGCAACG	150968r-31-ASFV-59.5	59.3I
CGCAGTCCATTCATAGTGTCC	150763f-32-ASFV-58.2	58I
AGATATTCAAGATGCGCCAG	155757r-32-ASFV-58.2	58I
AATACACAGTATACGGAACAGC	155561f-33-ASFV-58.2	58II
GGGTTTCAAATACCGCTCT	160589r-33-ASFV-58.2	58II
CTTGTAAATCCGGTGCCT	160348f-34-ASFV-58.9	59.3I
TCAACAGAAAATGACCGCAAG	165390r-34-ASFV-58.9	59.3I
GACTCTTGGCCCTTCTATGAC	165070f-35-ASFV-57.7	58II
CTCTCCAATATAGCCGGACA	170180r-35-ASFV-57.7	58II
AAACATTCATTCCGTGATCCC	169996f-36-ASFV-55.2	55.3I
ACTTAGATTTTAGTGCTTACAGT	174948r-36-ASFV-55.2	55.3I
TGAAAACCCTTAGCATCCTGT	174711f-37-ASFV-55.6	55.3II
CGATCAAAGGTCATGCCTC	179686r-37-ASFV-55.6	55.3II
TAATTATGTTCCGCAAGCACCA	179236f-38-ASFV-55.3	55.3I
TAGTAATGGCCCCTATTCCTC	184239r-38-ASFV-55.3	55.3I
AGTAATATTGTGTAATTGAGTCCA	184096f-39-ASFV-55.4	55.3II
CTATCGGAGATTTGTCACCAT	189302r-39-ASFV-55.4	55.3II
CTGCAGCATTCAAGACAG	187210f-40-ASFV-55.2	55.3I
TGTAGGCGTTCATTTCACAAG	190415r-40-ASFV-55.2	55.3I

## Sheet: Table S3
Table S3. Completeness evaluation of all available ASFV genomes as of July 2024
Accession ID	Size (bp)	Prodigal gene num	Isolate	Genotype	Sequencing Technology	Assembly Method	Genotype_II_consensus_with_MGF	Genotype_II_consensus_without_MGF	Genotype_II_consensus_duplicate_genes	Genotype_II_consensus_fragmented_genes	Genotype_II_consensus_missing_genes	Genotype_I_consensus_with_MGF	Genotype_I_consensus_without_MGF	Genotype_I_consensus_duplicate_genes	Genotype_I_consensus_fragmented_genes	Genotype_I_consensus_missing_genes
OR958825.1	189394	169	China/LN/2018/2	II	BGISEQ-500	MAQ v. v0.7.1	C:99.32%[D:0.0%],F:0.68%,M:0.0%,n:148	C:99.13%[D:0.0%],F:0.87%,M:0.0%,n:115		C122R		C:94.63%[D:0.0%],F:5.37%,M:0.0%,n:149	C:97.39%[D:0.0%],F:2.61%,M:0.0%,n:115		MGF_110-12L, C122R, MGF_360-19Ra, MGF_100-3L, MGF_110-1L, MGF_360-21R, L60L, EP402R
MW396979.1	192237	168	ASFV/Timor-Leste/2019/1	II			C:98.65%[D:0.0%],F:1.35%,M:0.0%,n:148	C:99.13%[D:0.0%],F:0.87%,M:0.0%,n:115		MGF_360-14L, C122R		C:93.96%[D:0.0%],F:6.04%,M:0.0%,n:149	C:97.39%[D:0.0%],F:2.61%,M:0.0%,n:115		L60L, MGF_110-1L, MGF_360-19Ra, MGF_360-21R, EP402R, C122R, MGF_110-12L, MGF_100-3L, MGF_360-14L
OP718535.1	184651	169	Ghana2022_62	II	Illumina	CLC Genomics v. 21	C:93.92%[D:0.0%],F:4.05%,M:2.03%,n:148	C:97.39%[D:0.0%],F:2.61%,M:0.0%,n:115		MGF_360-13L, MGF_360-16R, B475L, MGF_360-18R, DP79L, EP402R	MGF_110-13La, MGF_360-4L, MGF_110-12L	C:91.95%[D:0.0%],F:5.37%,M:2.68%,n:149	C:96.52%[D:0.0%],F:2.61%,M:0.87%,n:115		DP79L, MGF_360-13L, B475L, MGF_360-16R, MGF_360-19Ra, MGF_360-18R, L60L, MGF_110-1L	MGF_110-13La, MGF_360-4L, EP402R, MGF_110-12L
MH025920.1	188629	168	R35	IX	Illumina	SPAdes v. 3.10.1	C:66.22%[D:0.0%],F:29.05%,M:4.73%,n:148	C:77.39%[D:0.0%],F:20.0%,M:2.61%,n:115		B475L, MGF_360-8L, I177L, QP383R, MGF_360-4L, A137R, CP204L, MGF_360-3L, I267L, E183L, L83L, B602L, A238L, L60L, MGF_360-2L, I196L, MGF_505-3R, MGF_360-15R, MGF_110-12L, EP402R, MGF_360-6L, B117L, MGF_360-18R, A151R, MGF_505-6R, K205R, B407L, I10L, D129L, MGF_505-9R, MGF_360-9L, MGF_505-5R, MGF_360-11L, MGF_360-16R, MGF_505-2R, KP177R, MGF_110-13La, I215L, DP238L, MGF_360-13L, I9R, MGF_505-4R, MG…	I7L, MGF_360-19Ra, MGF_505-7R, MGF_360-10L, DP96R, A240L, MGF_100-3L	C:66.44%[D:0.0%],F:30.87%,M:2.68%,n:149	C:77.39%[D:0.0%],F:21.74%,M:0.87%,n:115		MGF_505-5R, A151R, MGF_110-12L, MGF_360-3L, B602L, MGF_360-2L, K205R, B475L, MGF_360-10L, MGF_360-15R, B117L, I215L, A238L, EP402R, MGF_110-13La, I177L, KP177R, QP383R, MGF_100-3L, MGF_505-9R, A137R, MGF_360-18R, I9R, MGF_360-6L, B169L, A240L, DP238L, MGF_505-3R, MGF_110-2L, L83L, MGF_360-4L, MGF_360-11L, MGF_505-4R, I10L, E183L, B407L, D129L, L60L, MGF_360-9L, MGF_360-13L, CP204L, I196L, MGF_360…	MGF_360-19Ra, MGF_505-7R, DP96R, MGF_360-21R
PP737710.1	189540	182	BTG2021KSU1-1	II	Oxford Nanopore Technologies	LILO v. April 2024	C:91.22%[D:0.0%],F:8.78%,M:0.0%,n:148	C:91.3%[D:0.0%],F:8.7%,M:0.0%,n:115		D1133L, O174L, K145R, CP530R, NP868R, MGF_505-4R, MGF_360-16R, B962L, NP1450L, B125R, S273R, MGF_360-2L, E301R		C:86.58%[D:0.0%],F:13.42%,M:0.0%,n:149	C:89.57%[D:0.0%],F:10.43%,M:0.0%,n:115		MGF_505-4R, K145R, MGF_360-19Ra, CP530R, MGF_360-16R, MGF_110-1L, NP1450L, B962L, EP402R, MGF_110-12L, O174L, L60L, MGF_360-21R, B125R, E301R, MGF_360-2L, NP868R, D1133L, MGF_100-3L, S273R
MN630494.2	184820	178	Zaire	XX			C:81.76%[D:0.0%],F:10.81%,M:7.43%,n:148	C:85.22%[D:0.0%],F:9.57%,M:5.22%,n:115		MGF_360-1La, E183L, B117L, I177L, DP238L, I10L, MGF_505-11L, A240L, B475L, MGF_360-2L, C122R, EP402R, I196L, B169L, MGF_360-10L, MGF_300-1L	MGF_110-13La, L60L, MGF_360-4L, MGF_360-9L, DP96R, B66L, MGF_360-6L, L11L, DP79L, MGF_110-12L, L83L	C:78.52%[D:0.0%],F:13.42%,M:8.05%,n:149	C:84.35%[D:0.0%],F:10.43%,M:5.22%,n:115		CP2475L, I215L, C122R, MGF_360-12L, E183L, I177L, MGF_360-21R, MGF_505-4R, MGF_360-2L, B117L, DP238L, EP402R, B475L, MGF_360-10L, O174L, I196L, MGF_300-1L, I10L, MGF_110-2L, MGF_110-1L	MGF_110-13La, L60L, MGF_360-4L, MGF_360-9L, DP96R, B66L, MGF_360-6L, L11L, MGF_100-3L, DP79L, MGF_110-12L, L83L
OP823268.1	187836	171		II	Illumina	SPAdes v. 3.15	C:97.97%[D:0.0%],F:2.03%,M:0.0%,n:148	C:99.13%[D:0.0%],F:0.87%,M:0.0%,n:115		MGF_360-2L, C122R, MGF_360-13L		C:93.29%[D:0.0%],F:6.71%,M:0.0%,n:149	C:97.39%[D:0.0%],F:2.61%,M:0.0%,n:115		MGF_110-12L, MGF_360-2L, MGF_360-19Ra, L60L, MGF_360-21R, EP402R, MGF_100-3L, MGF_360-13L, MGF_110-1L, C122R
MG939587.1	189405	166	Pol17_03029_C201	II	Illumina	Geneious v. R9	C:98.65%[D:0.0%],F:1.35%,M:0.0%,n:148	C:98.26%[D:0.0%],F:1.74%,M:0.0%,n:115		O174L, C122R		C:93.96%[D:0.0%],F:6.04%,M:0.0%,n:149	C:96.52%[D:0.0%],F:3.48%,M:0.0%,n:115		MGF_360-21R, O174L, MGF_360-19Ra, EP402R, MGF_110-1L, MGF_100-3L, C122R, L60L, MGF_110-12L
MK543947.1	190202	169	Belgium/Etalle/wb/2018	II	Illumina	Geneious v. 8.1.8	C:100.0%[D:0.0%],F:0.0%,M:0.0%,n:148	C:100.0%[D:0.0%],F:0.0%,M:0.0%,n:115				C:95.3%[D:0.0%],F:4.7%,M:0.0%,n:149	C:98.26%[D:0.0%],F:1.74%,M:0.0%,n:115		MGF_110-1L, MGF_100-3L, MGF_360-19Ra, MGF_110-12L, L60L, MGF_360-21R, EP402R
PP982239.1	190591	170	ASFV/Khabarovsk_2022/WB-1650	II	MGI	CLC Genomics Workbench v. 9	C:100.0%[D:0.0%],F:0.0%,M:0.0%,n:148	C:100.0%[D:0.0%],F:0.0%,M:0.0%,n:115				C:95.3%[D:0.0%],F:4.7%,M:0.0%,n:149	C:98.26%[D:0.0%],F:1.74%,M:0.0%,n:115		L60L, MGF_110-1L, MGF_360-21R, MGF_100-3L, MGF_360-19Ra, MGF_110-12L, EP402R
OR944087.1	190313	169	SY18deltaL7L	II	Illumina	SOAP denovo v. V 2.4	C:99.32%[D:0.0%],F:0.0%,M:0.68%,n:148	C:99.13%[D:0.0%],F:0.0%,M:0.87%,n:115			I7L	C:94.63%[D:0.0%],F:4.7%,M:0.67%,n:149	C:97.39%[D:0.0%],F:1.74%,M:0.87%,n:115		L60L, MGF_110-12L, EP402R, MGF_100-3L, MGF_110-1L, MGF_360-19Ra, MGF_360-21R	I7L
MN270969.1	183636	162	56/Ca/1978	I	Illumina; Sanger dideoxy sequencing	Bowtie2 v. 2.3.3.1; SPAdes v. 3.11.1	C:95.95%[D:0.0%],F:4.05%,M:0.0%,n:148	C:97.39%[D:0.0%],F:2.61%,M:0.0%,n:115		EP402R, B602L, MGF_360-3L, MGF_110-1L, MGF_110-12L, L60L		C:98.66%[D:0.0%],F:1.34%,M:0.0%,n:149	C:99.13%[D:0.0%],F:0.87%,M:0.0%,n:115		MGF_110-2L, B602L
MN270970.1	183639	162	57/Ca/1979	I	Illumina; Sanger dideoxy sequencing	Bowtie2 v. 2.3.3.1; SPAdes v. 3.11.1	C:95.95%[D:0.0%],F:4.05%,M:0.0%,n:148	C:97.39%[D:0.0%],F:2.61%,M:0.0%,n:115		EP402R, L60L, MGF_110-12L, B602L, MGF_360-3L, MGF_110-1L		C:98.66%[D:0.0%],F:1.34%,M:0.0%,n:149	C:99.13%[D:0.0%],F:0.87%,M:0.0%,n:115		MGF_110-2L, B602L
PQ010733.1	185899	166	rASF1/2-avac03	recombinant of I and II	Illumina	Unicycler v. 0.5.0	C:94.59%[D:0.0%],F:4.05%,M:1.35%,n:148	C:97.39%[D:0.0%],F:2.61%,M:0.0%,n:115		L60L, B169L, MGF_110-1L, MGF_360-14L, MGF_110-13La, B602L	MGF_360-6L, MGF_110-12L	C:94.63%[D:0.0%],F:4.03%,M:1.34%,n:149	C:98.26%[D:0.0%],F:1.74%,M:0.0%,n:115		MGF_360-14L, B602L, MGF_360-19Ra, MGF_100-3L, MGF_110-13La, EP402R	MGF_360-6L, MGF_110-12L
PP107957.1	185514	168	NAM P1/1995	VIII	Illumina; Oxford Nanopore	SPADES v. 3.15.3; Geneious Prime v. 2023.1.2	C:79.73%[D:0.0%],F:14.86%,M:5.41%,n:148	C:83.48%[D:0.0%],F:13.04%,M:3.48%,n:115		D129L, B407L, MGF_360-3L, KP177R, L60L, B602L, MGF_360-9L, A240L, MGF_360-13L, B117L, DP238L, MGF_360-11L, MGF_360-1La, A238L, E183L, A151R, CP204L, I177L, L11L, MGF_360-2L, L83L, MGF_360-18R	K78R, MGF_360-19Ra, MGF_505-7R, I10L, DP96R, C122R, MGF_100-3L, MGF_110-12L	C:75.84%[D:0.0%],F:18.12%,M:6.04%,n:149	C:79.13%[D:0.0%],F:16.52%,M:4.35%,n:115		I215L, MGF_360-9L, E183L, D129L, L83L, I9R, I196L, MGF_360-3L, A151R, B602L, EP402R, A240L, B117L, MGF_360-18R, CP204L, MGF_360-11L, MGF_360-2L, B407L, L60L, MGF_360-13L, MGF_505-4R, I177L, B475L, L11L, KP177R, MGF_360-21R, A238L	K78R, MGF_360-19Ra, MGF_505-7R, I10L, DP96R, C122R, MGF_100-3L, DP238L, MGF_110-12L
OX376264.1	190446	174	2021ASP03380	II			C:96.62%[D:0.0%],F:3.38%,M:0.0%,n:148	C:98.26%[D:0.0%],F:1.74%,M:0.0%,n:115		O174L, MGF_505-4R, MGF_360-10L, C122R, MGF_100-3L		C:92.62%[D:0.0%],F:7.38%,M:0.0%,n:149	C:96.52%[D:0.0%],F:3.48%,M:0.0%,n:115		MGF_505-4R, C122R, EP402R, MGF_360-21R, MGF_360-10L, MGF_100-3L, L60L, MGF_110-12L, O174L, MGF_360-19Ra, MGF_110-1L
OQ971723.1	183210	162	Cameroon/2016/C1	I	Illumina	CLC Genomics Workbench v. 23	C:94.59%[D:0.0%],F:5.41%,M:0.0%,n:148	C:96.52%[D:0.0%],F:3.48%,M:0.0%,n:115		MGF_110-12L, L60L, CP2475L, EP402R, B602L, MGF_110-1L, MGF_360-3L, MGF_360-16R		C:97.32%[D:0.0%],F:2.68%,M:0.0%,n:149	C:98.26%[D:0.0%],F:1.74%,M:0.0%,n:115		B602L, MGF_110-2L, MGF_360-16R, CP2475L
OR371519.1	184698	165	Ghana2021-13	II	Illumina	CLC Genomics Workbench v. 23	C:96.62%[D:0.0%],F:1.35%,M:2.03%,n:148	C:100.0%[D:0.0%],F:0.0%,M:0.0%,n:115		MGF_360-13L, MGF_360-16R	MGF_110-13La, MGF_360-4L, MGF_110-12L	C:93.96%[D:0.0%],F:4.03%,M:2.01%,n:149	C:98.26%[D:0.0%],F:1.74%,M:0.0%,n:115		EP402R, MGF_360-16R, MGF_360-19Ra, L60L, MGF_360-13L, MGF_110-1L	MGF_110-13La, MGF_360-4L, MGF_110-12L
PP982226.1	188687	172	ASFV/Amur_2021/WB-10595	II	MGI	CLC Genomics Workbench v. 9	C:97.97%[D:0.0%],F:2.03%,M:0.0%,n:148	C:98.26%[D:0.0%],F:1.74%,M:0.0%,n:115		C122R, MGF_505-2R, A859L		C:93.29%[D:0.0%],F:6.71%,M:0.0%,n:149	C:96.52%[D:0.0%],F:3.48%,M:0.0%,n:115		MGF_360-19Ra, L60L, MGF_110-1L, MGF_360-21R, C122R, MGF_110-12L, EP402R, MGF_505-2R, A859L, MGF_100-3L
OM966714.1	189111	169	ASFV/Kaliningrad_18/WB-12523	II	Illumina	CLC Genomics Workbench v. v. 9.5.2	C:99.32%[D:0.0%],F:0.68%,M:0.0%,n:148	C:99.13%[D:0.0%],F:0.87%,M:0.0%,n:115		C122R		C:94.63%[D:0.0%],F:5.37%,M:0.0%,n:149	C:97.39%[D:0.0%],F:2.61%,M:0.0%,n:115		MGF_110-12L, EP402R, MGF_360-21R, MGF_110-1L, MGF_100-3L, MGF_360-19Ra, C122R, L60L
OP479889.1	184733	162	Ghana2022-35	II	Illumina	CLC Genomics v. 21	C:96.62%[D:0.0%],F:1.35%,M:2.03%,n:148	C:100.0%[D:0.0%],F:0.0%,M:0.0%,n:115		MGF_360-13L, MGF_360-16R	MGF_110-13La, MGF_360-4L, MGF_110-12L	C:93.96%[D:0.0%],F:4.03%,M:2.01%,n:149	C:98.26%[D:0.0%],F:1.74%,M:0.0%,n:115		MGF_360-16R, MGF_360-19Ra, MGF_360-13L, EP402R, L60L, MGF_110-1L	MGF_110-13La, MGF_360-4L, MGF_110-12L
OR460732.1	190586	171	47169.16_1499/GE/2022_Ita	II	Illumina	iVar v. 1.3.1	C:99.32%[D:0.0%],F:0.68%,M:0.0%,n:148	C:100.0%[D:0.0%],F:0.0%,M:0.0%,n:115		MGF_110-13La		C:94.63%[D:0.0%],F:5.37%,M:0.0%,n:149	C:98.26%[D:0.0%],F:1.74%,M:0.0%,n:115		MGF_110-12L, EP402R, MGF_100-3L, MGF_110-13La, MGF_360-21R, MGF_110-1L, MGF_360-19Ra, L60L
OR145831.1	187854	167	Korea/Pig/Goseong/2021	II	Illumina	GENEIOUS PRIME v. 2023/05/15	C:99.32%[D:0.0%],F:0.68%,M:0.0%,n:148	C:100.0%[D:0.0%],F:0.0%,M:0.0%,n:115		MGF_360-14L		C:94.63%[D:0.0%],F:5.37%,M:0.0%,n:149	C:98.26%[D:0.0%],F:1.74%,M:0.0%,n:115		MGF_360-21R, EP402R, MGF_110-12L, MGF_100-3L, MGF_360-19Ra, L60L, MGF_110-1L, MGF_360-14L
MW736604.1	181761	162	15998	I	Illumina; Sanger dideoxy sequencing	bwa-mem v. 0.7.17	C:92.57%[D:0.0%],F:7.43%,M:0.0%,n:148	C:97.39%[D:0.0%],F:2.61%,M:0.0%,n:115		MGF_360-4L, L60L, MGF_110-13La, MGF_360-16R, MGF_110-1L, MGF_505-7R, MGF_360-1La, MGF_360-3L, R298L, EP402R, MGF_110-12L		C:96.64%[D:0.0%],F:3.36%,M:0.0%,n:149	C:99.13%[D:0.0%],F:0.87%,M:0.0%,n:115		MGF_110-13La, MGF_110-2L, R298L, MGF_360-16R, MGF_360-4L
OR145828.1	187847	168	Korea/Pig/Hwacheon1/2020	II	Illumina	GENEIOUS PRIME v. 2023/05/15	C:99.32%[D:0.0%],F:0.68%,M:0.0%,n:148	C:100.0%[D:0.0%],F:0.0%,M:0.0%,n:115		MGF_505-3R		C:94.63%[D:0.0%],F:5.37%,M:0.0%,n:149	C:98.26%[D:0.0%],F:1.74%,M:0.0%,n:115		MGF_110-12L, MGF_505-3R, MGF_360-19Ra, MGF_100-3L, EP402R, MGF_360-21R, MGF_110-1L, L60L
OX376252.1	190598	171	2021ASP00703	II			C:97.97%[D:0.0%],F:2.03%,M:0.0%,n:148	C:97.39%[D:0.0%],F:2.61%,M:0.0%,n:115		C122R, A240L, O174L		C:93.29%[D:0.0%],F:6.71%,M:0.0%,n:149	C:95.65%[D:0.0%],F:4.35%,M:0.0%,n:115		MGF_360-19Ra, MGF_360-21R, L60L, MGF_100-3L, MGF_110-12L, EP402R, MGF_110-1L, A240L, O174L, C122R
OR806652.1	190673	171	Lv17/WB/Rie1/dCD-dGL	II			C:97.97%[D:0.68%],F:0.68%,M:1.35%,n:148	C:97.39%[D:0.0%],F:0.87%,M:1.74%,n:115	MGF_360-1La	C122R	EP402R, B119L	C:93.96%[D:0.0%],F:4.7%,M:1.34%,n:149	C:96.52%[D:0.0%],F:1.74%,M:1.74%,n:115		MGF_360-19Ra, MGF_110-1L, MGF_100-3L, C122R, MGF_110-12L, L60L, MGF_360-21R	EP402R, B119L
OQ971726.1	183390	166	Cameroon/2018/C02	I	Illumina	CLC Genomics Workbench v. 23	C:93.92%[D:0.0%],F:6.08%,M:0.0%,n:148	C:95.65%[D:0.0%],F:4.35%,M:0.0%,n:115		MGF_110-1L, G1340L, L60L, MGF_110-12L, C122R, B602L, MGF_360-16R, EP402R, MGF_360-3L		C:95.97%[D:0.0%],F:4.03%,M:0.0%,n:149	C:96.52%[D:0.0%],F:3.48%,M:0.0%,n:115		B602L, G1340L, MGF_360-16R, EP402R, C122R, MGF_110-2L
ON409983.1	183389	161	TAN/20/Morogoro	II	Illumina NovaSeq	SPAdes v. 3.13.1	C:97.3%[D:0.0%],F:1.35%,M:1.35%,n:148	C:98.26%[D:0.0%],F:1.74%,M:0.0%,n:115		A238L, I196L	MGF_360-2L, MGF_360-1La	C:93.96%[D:0.0%],F:4.7%,M:1.34%,n:149	C:96.52%[D:0.0%],F:3.48%,M:0.0%,n:115		A238L, L60L, I196L, MGF_110-1L, EP402R, MGF_360-19Ra, MGF_110-12L	MGF_360-2L, MGF_360-21R
OP718534.1	184616	166	Ghana2022_40	II	Illumina	CLC Genomics v. 21	C:95.27%[D:0.0%],F:2.7%,M:2.03%,n:148	C:99.13%[D:0.0%],F:0.87%,M:0.0%,n:115		MGF_360-6L, EP402R, MGF_360-16R, MGF_360-13L	MGF_110-13La, MGF_360-4L, MGF_110-12L	C:93.29%[D:0.0%],F:4.03%,M:2.68%,n:149	C:98.26%[D:0.0%],F:0.87%,M:0.87%,n:115		MGF_360-16R, MGF_360-19Ra, MGF_360-13L, MGF_360-6L, L60L, MGF_110-1L	MGF_110-13La, MGF_360-4L, EP402R, MGF_110-12L
PQ010734.1	185972	168	rASF1/2-avac07	recombinant of I and II	Illumina	Unicycler v. 0.5.0	C:94.59%[D:0.0%],F:4.05%,M:1.35%,n:148	C:97.39%[D:0.0%],F:2.61%,M:0.0%,n:115		L60L, B602L, B169L, MGF_110-13La, MGF_110-1L, MGF_360-14L	MGF_360-6L, MGF_110-12L	C:94.63%[D:0.0%],F:4.03%,M:1.34%,n:149	C:98.26%[D:0.0%],F:1.74%,M:0.0%,n:115		MGF_360-19Ra, EP402R, B602L, MGF_100-3L, MGF_360-14L, MGF_110-13La	MGF_360-6L, MGF_110-12L
OP781310.1	184526	163	MAL/04/2011	II	Illumina	CLC Genomics Workbench v. 9.5	C:97.97%[D:0.0%],F:1.35%,M:0.68%,n:148	C:99.13%[D:0.0%],F:0.87%,M:0.0%,n:115		I267L, MGF_360-2L	MGF_360-1La	C:93.96%[D:0.0%],F:5.37%,M:0.67%,n:149	C:97.39%[D:0.0%],F:2.61%,M:0.0%,n:115		MGF_110-12L, I267L, MGF_100-3L, MGF_360-19Ra, MGF_110-1L, MGF_360-2L, EP402R, L60L	MGF_360-21R
MH025919.1	188611	170	N10	IX	Illumina	SPAdes v. 3.10.1	C:64.86%[D:0.0%],F:30.41%,M:4.73%,n:148	C:76.52%[D:0.0%],F:20.87%,M:2.61%,n:115		MGF_505-5R, L60L, MGF_360-9L, B407L, D129L, MGF_360-1La, E120R, MGF_360-11L, MGF_505-4R, EP402R, B475L, MGF_110-13La, MGF_360-15R, MGF_505-2R, MGF_360-13L, DP238L, I10L, MGF_360-16R, B117L, MGF_505-3R, MGF_360-12L, A151R, A137R, K205R, E183L, A238L, I267L, MGF_360-18R, MGF_110-12L, KP177R, MGF_505-6R, MGF_360-4L, MGF_360-8L, I177L, L83L, MGF_360-2L, CP204L, QP383R, MGF_360-3L, I9R, MGF_505-9R, MG…	I7L, MGF_360-19Ra, MGF_505-7R, MGF_360-10L, DP96R, A240L, MGF_100-3L	C:65.77%[D:0.0%],F:31.54%,M:2.68%,n:149	C:77.39%[D:0.0%],F:21.74%,M:0.87%,n:115		I267L, MGF_110-12L, I196L, MGF_505-4R, MGF_360-3L, I9R, MGF_505-6R, A240L, I10L, L83L, B602L, QP383R, MGF_360-10L, MGF_505-9R, A238L, MGF_360-6L, KP177R, MGF_110-13La, MGF_505-2R, MGF_360-15R, K205R, B169L, B117L, EP402R, MGF_505-5R, MGF_360-18R, DP238L, L60L, MGF_360-13L, B475L, MGF_360-11L, A137R, E183L, MGF_360-4L, I177L, MGF_360-12L, I215L, D129L, CP204L, A151R, MGF_110-2L, MGF_505-3R, MGF_36…	MGF_360-19Ra, MGF_505-7R, DP96R, MGF_360-21R
OM799941.1	189129	168	ASFV/Kaliningrad_17/WB-13869	II	Illumina	CLC Genomics Workbench v. v. 9.5.2	C:99.32%[D:0.0%],F:0.68%,M:0.0%,n:148	C:99.13%[D:0.0%],F:0.87%,M:0.0%,n:115		C122R		C:94.63%[D:0.0%],F:5.37%,M:0.0%,n:149	C:97.39%[D:0.0%],F:2.61%,M:0.0%,n:115		MGF_110-1L, MGF_100-3L, C122R, EP402R, MGF_360-21R, L60L, MGF_110-12L, MGF_360-19Ra
NC_044951.1	185689	169	Tengani 62	V			C:94.59%[D:0.0%],F:3.38%,M:2.03%,n:148	C:96.52%[D:0.0%],F:3.48%,M:0.0%,n:115		DP96R, EP402R, I196L, E183L, MGF_360-6L	MGF_110-13La, MGF_360-4L, MGF_110-12L	C:91.95%[D:0.0%],F:6.04%,M:2.01%,n:149	C:94.78%[D:0.0%],F:5.22%,M:0.0%,n:115		I196L, MGF_360-21R, EP402R, E183L, MGF_360-6L, B602L, DP96R, L60L, MGF_505-4R	MGF_110-13La, MGF_360-4L, MGF_110-12L
MK645909.1	189394	168	ASFV-wbBS01	II			C:99.32%[D:0.0%],F:0.68%,M:0.0%,n:148	C:99.13%[D:0.0%],F:0.87%,M:0.0%,n:115		C122R		C:94.63%[D:0.0%],F:5.37%,M:0.0%,n:149	C:97.39%[D:0.0%],F:2.61%,M:0.0%,n:115		EP402R, C122R, MGF_110-1L, MGF_110-12L, MGF_100-3L, MGF_360-19Ra, L60L, MGF_360-21R
MW736612.1	181684	163	31208	I	Illumina; Sanger dideoxy sequencing	bwa-mem v. 0.7.17	C:93.24%[D:0.0%],F:6.76%,M:0.0%,n:148	C:98.26%[D:0.0%],F:1.74%,M:0.0%,n:115		MGF_360-14L, MGF_360-1La, MGF_360-3L, MGF_110-12L, L60L, MGF_505-7R, MGF_360-16R, EP402R, MGF_110-13La, MGF_110-1L		C:97.32%[D:0.0%],F:2.68%,M:0.0%,n:149	C:100.0%[D:0.0%],F:0.0%,M:0.0%,n:115		MGF_110-13La, MGF_360-16R, MGF_110-2L, MGF_360-14L
LR899193.1	190592	170	ASFV Germany 2020/1	II			C:99.32%[D:0.0%],F:0.68%,M:0.0%,n:148	C:99.13%[D:0.0%],F:0.87%,M:0.0%,n:115		O174L		C:94.63%[D:0.0%],F:5.37%,M:0.0%,n:149	C:97.39%[D:0.0%],F:2.61%,M:0.0%,n:115		EP402R, MGF_100-3L, MGF_110-1L, O174L, MGF_110-12L, L60L, MGF_360-19Ra, MGF_360-21R
OM333166.1	167886	149	VNUA-LAVL2	II	Illumina	SPAdes; Pilon v. 1.23	C:88.51%[D:0.0%],F:4.05%,M:7.43%,n:148	C:94.78%[D:0.0%],F:1.74%,M:3.48%,n:115		MGF_360-14L, MGF_360-2L, EP402R, C122R, MGF_360-10L, MGF_360-18R	MGF_110-13La, L60L, MGF_360-4L, MGF_110-1L, MGF_360-1La, MGF_360-6L, A104R, MGF_360-3L, MGF_110-12L, L83L, KP177R	C:86.58%[D:0.0%],F:5.37%,M:8.05%,n:149	C:94.78%[D:0.0%],F:1.74%,M:3.48%,n:115		MGF_360-18R, MGF_360-19Ra, MGF_360-10L, EP402R, MGF_360-2L, MGF_100-3L, C122R, MGF_360-14L	MGF_110-13La, L60L, MGF_360-4L, MGF_110-1L, MGF_360-6L, A104R, MGF_360-3L, MGF_360-21R, MGF_110-2L, MGF_110-12L, L83L, KP177R
MW800838.1	181924	163	Or_1984	I	Illumina; Sanger dideoxy sequencing	bwa-mem v. 0.7.17	C:93.92%[D:0.0%],F:6.08%,M:0.0%,n:148	C:96.52%[D:0.0%],F:3.48%,M:0.0%,n:115		R298L, MGF_360-3L, EP402R, B602L, MGF_360-16R, L60L, MGF_360-4L, MGF_110-12L, MGF_110-1L		C:96.64%[D:0.0%],F:3.36%,M:0.0%,n:149	C:98.26%[D:0.0%],F:1.74%,M:0.0%,n:115		MGF_360-16R, R298L, MGF_110-2L, MGF_360-4L, B602L
MW736611.1	181759	160	56140	I	Illumina; Sanger dideoxy sequencing	bwa-mem v. 0.7.17	C:93.24%[D:0.0%],F:6.76%,M:0.0%,n:148	C:97.39%[D:0.0%],F:2.61%,M:0.0%,n:115		R298L, MGF_110-1L, MGF_360-4L, MGF_360-1La, MGF_110-12L, EP402R, MGF_360-3L, MGF_505-7R, L60L, MGF_360-16R		C:97.32%[D:0.0%],F:2.68%,M:0.0%,n:149	C:99.13%[D:0.0%],F:0.87%,M:0.0%,n:115		MGF_360-4L, MGF_360-16R, R298L, MGF_110-2L
MH910496.1	189315	167	Georgia 2008/2	II			C:98.65%[D:0.0%],F:1.35%,M:0.0%,n:148	C:99.13%[D:0.0%],F:0.87%,M:0.0%,n:115		C122R, MGF_360-1La		C:94.63%[D:0.0%],F:5.37%,M:0.0%,n:149	C:97.39%[D:0.0%],F:2.61%,M:0.0%,n:115		MGF_360-21R, C122R, MGF_360-19Ra, MGF_110-1L, MGF_110-12L, L60L, EP402R, MGF_100-3L
OQ504955.1	185342	167	Pig/Inner Mongolia/DQDM/2022	recombinant of I and II	Sanger dideoxy sequencing		C:94.59%[D:0.0%],F:4.05%,M:1.35%,n:148	C:97.39%[D:0.0%],F:2.61%,M:0.0%,n:115		MGF_110-1L, MGF_360-14L, B169L, L60L, B602L, MGF_110-13La	MGF_360-6L, MGF_110-12L	C:94.63%[D:0.0%],F:4.03%,M:1.34%,n:149	C:98.26%[D:0.0%],F:1.74%,M:0.0%,n:115		B602L, MGF_100-3L, MGF_360-19Ra, MGF_360-14L, MGF_110-13La, EP402R	MGF_360-6L, MGF_110-12L
PP737712.1	189537	183	NEC20230726003	II	Oxford Nanopore Technologies	LILO v. April 2024	C:92.57%[D:0.0%],F:7.43%,M:0.0%,n:148	C:93.04%[D:0.0%],F:6.96%,M:0.0%,n:115		MGF_505-5R, D1133L, I267L, MGF_505-4R, M1249L, MGF_360-2L, O174L, NP1450L, EP1242L, B125R, B962L		C:87.92%[D:0.0%],F:12.08%,M:0.0%,n:149	C:91.3%[D:0.0%],F:8.7%,M:0.0%,n:115		B125R, MGF_110-12L, L60L, MGF_360-2L, MGF_505-4R, B962L, EP402R, D1133L, MGF_110-1L, EP1242L, NP1450L, MGF_360-21R, I267L, MGF_360-19Ra, M1249L, MGF_100-3L, MGF_505-5R, O174L
OZ003747.1	185088	165	KE/2013/Nakuru.1	IX			C:64.86%[D:0.0%],F:29.73%,M:5.41%,n:148	C:75.65%[D:0.0%],F:21.74%,M:2.61%,n:115		MGF_505-3R, MGF_505-4R, A238L, B475L, D129L, A137R, MGF_360-11L, MGF_505-6R, B407L, L60L, E183L, MGF_360-3L, B602L, I9R, MGF_505-9R, MGF_360-16R, MGF_360-2L, K205R, MGF_360-13L, I8L, MGF_110-13La, MGF_360-4L, EP402R, MGF_505-10R, L83L, MGF_360-18R, B117L, I177L, MGF_360-15R, DP238L, MGF_360-1La, MGF_505-2R, MGF_505-5R, MGF_360-9L, CP204L, KP177R, I196L, MGF_360-8L, A151R, I215L, I10L, I267L, QP38…	I7L, MGF_360-19Ra, MGF_505-7R, MGF_360-10L, DP96R, A240L, MGF_100-3L, MGF_110-12L	C:64.43%[D:0.0%],F:32.21%,M:3.36%,n:149	C:75.65%[D:0.0%],F:23.48%,M:0.87%,n:115		I9R, A238L, MGF_505-6R, A240L, K205R, MGF_360-18R, DP238L, MGF_360-2L, B602L, MGF_360-4L, MGF_360-3L, KP177R, I8L, MGF_360-11L, I267L, MGF_505-5R, QP383R, MGF_360-16R, I177L, I196L, I10L, MGF_360-8L, B475L, MGF_360-13L, I215L, CP204L, A859L, L60L, MGF_505-3R, MGF_505-9R, MGF_360-12L, MGF_110-2L, EP402R, MGF_360-9L, A151R, MGF_360-15R, B407L, E183L, MGF_110-13La, MGF_505-2R, A137R, B117L, B169L, M…	MGF_360-19Ra, MGF_505-7R, DP96R, MGF_360-21R, MGF_110-12L
OR944085.1	189998	169	SY18deltaI196L-1	II	Illumina	SOAP denovo v. V 2.4	C:99.32%[D:0.0%],F:0.0%,M:0.68%,n:148	C:99.13%[D:0.0%],F:0.0%,M:0.87%,n:115			I196L	C:94.63%[D:0.0%],F:4.7%,M:0.67%,n:149	C:97.39%[D:0.0%],F:1.74%,M:0.87%,n:115		L60L, MGF_110-12L, EP402R, MGF_110-1L, MGF_360-21R, MGF_100-3L, MGF_360-19Ra	I196L
OP909713.1	187868	170	ASF-MNG19	II	Illumina	CLC Genomic Workbench v. 21.0.5	C:97.97%[D:0.0%],F:2.03%,M:0.0%,n:148	C:99.13%[D:0.0%],F:0.87%,M:0.0%,n:115		MGF_360-8L, MGF_110-13La, A240L		C:93.29%[D:0.0%],F:6.71%,M:0.0%,n:149	C:97.39%[D:0.0%],F:2.61%,M:0.0%,n:115		EP402R, MGF_360-21R, MGF_110-1L, L60L, MGF_110-12L, MGF_360-19Ra, MGF_110-13La, A240L, MGF_100-3L, MGF_360-8L
OR660696.1	190108	169	DG_6314_19	II			C:100.0%[D:0.0%],F:0.0%,M:0.0%,n:148	C:100.0%[D:0.0%],F:0.0%,M:0.0%,n:115				C:95.3%[D:0.0%],F:4.7%,M:0.0%,n:149	C:98.26%[D:0.0%],F:1.74%,M:0.0%,n:115		L60L, MGF_360-21R, MGF_110-12L, MGF_360-19Ra, MGF_100-3L, MGF_110-1L, EP402R
OM966721.1	189127	168	ASFV/Kaliningrad_18/WB-9734	II	Illumina	CLC Genomics Workbench v. v. 9.5.2	C:99.32%[D:0.0%],F:0.68%,M:0.0%,n:148	C:99.13%[D:0.0%],F:0.87%,M:0.0%,n:115		C122R		C:94.63%[D:0.0%],F:5.37%,M:0.0%,n:149	C:97.39%[D:0.0%],F:2.61%,M:0.0%,n:115		MGF_100-3L, L60L, MGF_110-1L, C122R, EP402R, MGF_360-21R, MGF_360-19Ra, MGF_110-12L
MG939588.1	189401	167	Pol17_04461_C210	II	Illumina	Geneious v. R9	C:99.32%[D:0.0%],F:0.68%,M:0.0%,n:148	C:99.13%[D:0.0%],F:0.87%,M:0.0%,n:115		C122R		C:94.63%[D:0.0%],F:5.37%,M:0.0%,n:149	C:97.39%[D:0.0%],F:2.61%,M:0.0%,n:115		L60L, EP402R, MGF_110-12L, MGF_360-19Ra, MGF_110-1L, MGF_100-3L, C122R, MGF_360-21R
OR460733.1	190588	171	47169.14_1497/AL/2022 Italy	II	Illumina	iVar v. 1.3.1	C:98.65%[D:0.0%],F:1.35%,M:0.0%,n:148	C:99.13%[D:0.0%],F:0.87%,M:0.0%,n:115		MGF_110-13La, C122R		C:93.96%[D:0.0%],F:6.04%,M:0.0%,n:149	C:97.39%[D:0.0%],F:2.61%,M:0.0%,n:115		MGF_100-3L, L60L, MGF_110-13La, C122R, MGF_110-1L, MGF_110-12L, MGF_360-19Ra, EP402R, MGF_360-21R
MW791760.1	190569	170	ASFV2019-003-B	II	Illumina	Bowtie2 v. 2.2.9	C:97.97%[D:0.0%],F:2.03%,M:0.0%,n:148	C:98.26%[D:0.0%],F:1.74%,M:0.0%,n:115		MGF_360-2L, C122R, B125R		C:93.29%[D:0.0%],F:6.71%,M:0.0%,n:149	C:96.52%[D:0.0%],F:3.48%,M:0.0%,n:115		MGF_110-1L, C122R, MGF_360-21R, B125R, MGF_110-12L, MGF_360-19Ra, EP402R, MGF_360-2L, MGF_100-3L, L60L
NC_044954.1	187612	168	Malawi Lil-20/1	VIII			C:79.73%[D:0.0%],F:16.22%,M:4.05%,n:148	C:82.61%[D:0.0%],F:14.78%,M:2.61%,n:115		E183L, L60L, B602L, A151R, D129L, I177L, L11L, MGF_360-1La, MGF_360-9L, DP238L, CP204L, MGF_360-18R, L83L, MGF_360-2L, A240L, KP177R, I196L, A238L, MGF_360-3L, B407L, I10L, B117L, MGF_110-12L, MGF_360-11L	K78R, MGF_360-19Ra, MGF_505-7R, DP96R, C122R, MGF_100-3L	C:76.51%[D:0.0%],F:18.79%,M:4.7%,n:149	C:79.13%[D:0.0%],F:17.39%,M:3.48%,n:115		D129L, A151R, MGF_360-11L, MGF_360-2L, A238L, I177L, E183L, I9R, KP177R, MGF_360-18R, CP204L, I10L, B602L, I196L, B407L, L83L, MGF_360-9L, A240L, B475L, L11L, I215L, MGF_360-3L, MGF_110-12L, MGF_505-4R, MGF_360-21R, L60L, EP402R, B117L	K78R, MGF_360-19Ra, MGF_505-7R, DP96R, C122R, MGF_100-3L, DP238L
OR660695.1	190117	169	DG_6511_21_	II			C:99.32%[D:0.0%],F:0.68%,M:0.0%,n:148	C:99.13%[D:0.0%],F:0.87%,M:0.0%,n:115		C122R		C:94.63%[D:0.0%],F:5.37%,M:0.0%,n:149	C:97.39%[D:0.0%],F:2.61%,M:0.0%,n:115		EP402R, L60L, C122R, MGF_110-12L, MGF_110-1L, MGF_360-21R, MGF_100-3L, MGF_360-19Ra
OX376251.1	190595	171	2021ASP01919	II			C:98.65%[D:0.0%],F:1.35%,M:0.0%,n:148	C:99.13%[D:0.0%],F:0.87%,M:0.0%,n:115		O174L, MGF_360-15R		C:93.96%[D:0.0%],F:6.04%,M:0.0%,n:149	C:97.39%[D:0.0%],F:2.61%,M:0.0%,n:115		MGF_110-12L, MGF_360-15R, MGF_360-19Ra, MGF_360-21R, L60L, O174L, EP402R, MGF_110-1L, MGF_100-3L
PP982236.1	190586	171	ASFV/Khabarovsk_2020/WB-11558	II	MGI	CLC Genomics Workbench v. 9	C:100.0%[D:0.0%],F:0.0%,M:0.0%,n:148	C:100.0%[D:0.0%],F:0.0%,M:0.0%,n:115				C:95.3%[D:0.0%],F:4.7%,M:0.0%,n:149	C:98.26%[D:0.0%],F:1.74%,M:0.0%,n:115		EP402R, MGF_110-12L, MGF_100-3L, MGF_360-19Ra, MGF_360-21R, L60L, MGF_110-1L
MW723488.1	181748	162	Nu1993_2	I	Illumina; Sanger dideoxy sequencing	bwa-mem v. 0.7.17	C:92.57%[D:0.0%],F:7.43%,M:0.0%,n:148	C:97.39%[D:0.0%],F:2.61%,M:0.0%,n:115		MGF_360-4L, L60L, R298L, MGF_360-3L, MGF_110-12L, MGF_360-16R, MGF_505-7R, MGF_360-1La, EP402R, MGF_110-13La, MGF_110-1L		C:96.64%[D:0.0%],F:3.36%,M:0.0%,n:149	C:99.13%[D:0.0%],F:0.87%,M:0.0%,n:115		MGF_110-13La, MGF_110-2L, R298L, MGF_360-4L, MGF_360-16R
OP781311.1	184520	165	ZIM/2015	II	Illumina	CLC Genomics Workbench v. 9.5	C:97.3%[D:0.0%],F:2.03%,M:0.68%,n:148	C:99.13%[D:0.0%],F:0.87%,M:0.0%,n:115		MGF_360-2L, MGF_360-6L, C122R	MGF_360-1La	C:93.29%[D:0.0%],F:6.04%,M:0.67%,n:149	C:97.39%[D:0.0%],F:2.61%,M:0.0%,n:115		MGF_360-19Ra, MGF_100-3L, EP402R, C122R, MGF_110-12L, MGF_360-6L, MGF_110-1L, L60L, MGF_360-2L	MGF_360-21R
MN715134.1	190601	168	ASFV_HU_2018	II			C:100.0%[D:0.0%],F:0.0%,M:0.0%,n:148	C:100.0%[D:0.0%],F:0.0%,M:0.0%,n:115				C:95.3%[D:0.0%],F:4.7%,M:0.0%,n:149	C:98.26%[D:0.0%],F:1.74%,M:0.0%,n:115		MGF_100-3L, L60L, MGF_360-21R, MGF_110-12L, MGF_360-19Ra, MGF_110-1L, EP402R
ON380539.1	189737	170	HB03A	II	MGI	megahit v. 1.2.9	C:99.32%[D:0.0%],F:0.68%,M:0.0%,n:148	C:99.13%[D:0.0%],F:0.87%,M:0.0%,n:115		C122R		C:94.63%[D:0.0%],F:5.37%,M:0.0%,n:149	C:97.39%[D:0.0%],F:2.61%,M:0.0%,n:115		EP402R, MGF_110-1L, MGF_360-21R, C122R, MGF_360-19Ra, L60L, MGF_100-3L, MGF_110-12L
OP781312.1	184519	164	RSA/08/2019	II	Illumina	CLC Genomics Workbench v. 9.5	C:97.3%[D:0.0%],F:2.03%,M:0.68%,n:148	C:99.13%[D:0.0%],F:0.87%,M:0.0%,n:115		MGF_360-2L, MGF_300-4L, C122R	MGF_360-1La	C:93.29%[D:0.0%],F:6.04%,M:0.67%,n:149	C:97.39%[D:0.0%],F:2.61%,M:0.0%,n:115		MGF_360-19Ra, MGF_300-4L, C122R, EP402R, MGF_110-1L, MGF_100-3L, L60L, MGF_360-2L, MGF_110-12L	MGF_360-21R
MW723496.1	181753	162	74377	I	Illumina; Sanger dideoxy sequencing	bwa-mem v. 0.7.17	C:92.57%[D:0.0%],F:7.43%,M:0.0%,n:148	C:97.39%[D:0.0%],F:2.61%,M:0.0%,n:115		MGF_360-3L, MGF_360-4L, MGF_110-12L, MGF_110-1L, MGF_360-14L, R298L, MGF_360-16R, L60L, EP402R, MGF_360-1La, MGF_505-7R		C:96.64%[D:0.0%],F:3.36%,M:0.0%,n:149	C:99.13%[D:0.0%],F:0.87%,M:0.0%,n:115		MGF_360-14L, MGF_360-4L, MGF_360-16R, MGF_110-2L, R298L
PP982242.1	190588	169	ASFV/Primorsky_2021/DP-9778	II	MGI	CLC Genomics Workbench v. 9	C:97.97%[D:0.0%],F:2.03%,M:0.0%,n:148	C:99.13%[D:0.0%],F:0.87%,M:0.0%,n:115		MGF_360-14L, C122R, MGF_360-16R		C:93.29%[D:0.0%],F:6.71%,M:0.0%,n:149	C:97.39%[D:0.0%],F:2.61%,M:0.0%,n:115		MGF_360-21R, MGF_360-14L, L60L, MGF_360-19Ra, EP402R, MGF_360-16R, MGF_110-1L, C122R, MGF_100-3L, MGF_110-12L
MW528217.1	186529	166	ASFV/ARRIAH/CV-1/30	II	Illumina	CLC Genomics Workbench v. v. 9.5.2	C:96.62%[D:0.0%],F:0.0%,M:3.38%,n:148	C:96.52%[D:0.0%],F:0.0%,M:3.48%,n:115			I10L, L11L, I8L, MGF_360-18R, I9R	C:91.95%[D:0.0%],F:4.7%,M:3.36%,n:149	C:94.78%[D:0.0%],F:1.74%,M:3.48%,n:115		L60L, MGF_110-12L, EP402R, MGF_360-19Ra, MGF_360-21R, MGF_110-1L, MGF_100-3L	I10L, L11L, I8L, MGF_360-18R, I9R
OM249788.1	180891	163	KK262	I			C:88.51%[D:0.0%],F:7.43%,M:4.05%,n:148	C:95.65%[D:0.0%],F:4.35%,M:0.0%,n:115		MGF_505-3R, L60L, EP402R, MGF_110-12L, B169L, B602L, I7L, MGF_110-1L, MGF_360-10L, MGF_505-7R, MGF_360-18R	MGF_505-1R, MGF_360-12L, MGF_505-2R, MGF_360-14L, MGF_360-11L, MGF_360-13L	C:91.95%[D:0.0%],F:4.03%,M:4.03%,n:149	C:97.39%[D:0.0%],F:2.61%,M:0.0%,n:115		EP402R, I7L, MGF_360-18R, B602L, MGF_360-10L, MGF_505-3R	MGF_505-1R, MGF_360-12L, MGF_505-2R, MGF_360-14L, MGF_360-11L, MGF_360-13L
MW723497.1	181753	163	22649	I	Illumina; Sanger dideoxy sequencing	bwa-mem v. 0.7.17	C:91.89%[D:0.0%],F:8.11%,M:0.0%,n:148	C:97.39%[D:0.0%],F:2.61%,M:0.0%,n:115		MGF_360-3L, MGF_505-7R, MGF_360-1La, L60L, R298L, MGF_110-1L, MGF_110-12L, MGF_110-13La, MGF_360-4L, MGF_360-14L, MGF_360-16R, EP402R		C:95.97%[D:0.0%],F:4.03%,M:0.0%,n:149	C:99.13%[D:0.0%],F:0.87%,M:0.0%,n:115		MGF_110-2L, R298L, MGF_360-16R, MGF_360-14L, MGF_110-13La, MGF_360-4L
OX376267.1	190610	174	2021ASP03251	II			C:97.3%[D:0.0%],F:2.7%,M:0.0%,n:148	C:99.13%[D:0.0%],F:0.87%,M:0.0%,n:115		MGF_100-3L, MGF_505-4R, MGF_360-10L, O174L		C:93.29%[D:0.0%],F:6.71%,M:0.0%,n:149	C:97.39%[D:0.0%],F:2.61%,M:0.0%,n:115		MGF_110-1L, MGF_100-3L, L60L, MGF_360-10L, MGF_360-19Ra, O174L, MGF_110-12L, MGF_505-4R, EP402R, MGF_360-21R
OP781313.1	184521	163	MOZ/01/2005	II	Illumina	CLC Genomics Workbench v. 9.5	C:98.65%[D:0.0%],F:0.68%,M:0.68%,n:148	C:100.0%[D:0.0%],F:0.0%,M:0.0%,n:115		MGF_360-2L	MGF_360-1La	C:94.63%[D:0.0%],F:4.7%,M:0.67%,n:149	C:98.26%[D:0.0%],F:1.74%,M:0.0%,n:115		L60L, MGF_360-19Ra, MGF_110-1L, MGF_100-3L, MGF_110-12L, EP402R, MGF_360-2L	MGF_360-21R
OR145834.1	187849	167	Korea/Pig/Inje2/2021	II	Illumina	GENEIOUS PRIME v. 2023/05/15	C:100.0%[D:0.0%],F:0.0%,M:0.0%,n:148	C:100.0%[D:0.0%],F:0.0%,M:0.0%,n:115				C:95.3%[D:0.0%],F:4.7%,M:0.0%,n:149	C:98.26%[D:0.0%],F:1.74%,M:0.0%,n:115		MGF_100-3L, MGF_110-1L, L60L, MGF_110-12L, MGF_360-21R, MGF_360-19Ra, EP402R
MW791754.1	190563	171	ASFV2020-014-B	II	Illumina	Bowtie2 v. 2.2.9	C:98.65%[D:0.0%],F:1.35%,M:0.0%,n:148	C:99.13%[D:0.0%],F:0.87%,M:0.0%,n:115		C122R, MGF_360-2L		C:93.96%[D:0.0%],F:6.04%,M:0.0%,n:149	C:97.39%[D:0.0%],F:2.61%,M:0.0%,n:115		MGF_110-1L, MGF_360-21R, C122R, MGF_110-12L, EP402R, MGF_360-19Ra, MGF_360-2L, MGF_100-3L, L60L
OR290104.2	189416	174	CN/GD/2022	II	nanopore	minimap2 v. 2.24; samtools v. 1.9; medaka v. 1.8.1	C:93.92%[D:0.0%],F:6.08%,M:0.0%,n:148	C:93.91%[D:0.0%],F:6.09%,M:0.0%,n:115		MGF_360-16R, P1192R, B962L, NP1450L, D1133L, O174L, I243L, MGF_505-4R, B125R		C:89.26%[D:0.0%],F:10.74%,M:0.0%,n:149	C:92.17%[D:0.0%],F:7.83%,M:0.0%,n:115		MGF_505-4R, MGF_110-1L, B125R, L60L, MGF_360-16R, P1192R, MGF_360-21R, I243L, D1133L, O174L, EP402R, MGF_100-3L, B962L, MGF_110-12L, MGF_360-19Ra, NP1450L
MW856068.1	183325	163	MAL/19/Karonga	II	Illumina NovaSeq	SPAdes v. 3.13.1;Megahit v. 1.2.9	C:95.95%[D:0.0%],F:2.7%,M:1.35%,n:148	C:97.39%[D:0.0%],F:2.61%,M:0.0%,n:115		I196L, MGF_110-13La, A238L, C122R	MGF_360-2L, MGF_360-1La	C:92.62%[D:0.0%],F:6.04%,M:1.34%,n:149	C:95.65%[D:0.0%],F:4.35%,M:0.0%,n:115		MGF_110-12L, I196L, MGF_110-1L, EP402R, A238L, C122R, MGF_110-13La, MGF_360-19Ra, L60L	MGF_360-2L, MGF_360-21R
MN336500.3	190066	179	RSA_2_2008	XXII	Illumina	CLC Genomics workbench v. 9.0.1	C:81.76%[D:0.0%],F:12.84%,M:5.41%,n:148	C:84.35%[D:0.0%],F:10.43%,M:5.22%,n:115		B169L, A240L, B119L, I177L, I10L, EP402R, I196L, DP238L, MGF_360-10L, MGF_360-1La, B117L, MGF_360-19Ra, MGF_360-2L, B602L, MGF_110-12L, E183L, A151R, MGF_360-4L, MGF_300-1L	L60L, D117L, MGF_360-9L, MGF_360-16R, L11L, E120R, I8L, DP79L	C:81.21%[D:0.0%],F:13.42%,M:5.37%,n:149	C:86.96%[D:0.0%],F:7.83%,M:5.22%,n:115		E183L, MGF_360-19Ra, B119L, MGF_360-2L, MGF_360-10L, I177L, MGF_110-1L, I196L, MGF_300-1L, I10L, MGF_360-13L, B117L, CP2475L, MGF_100-3L, MGF_360-12L, MGF_360-8L, DP238L, EP402R, MGF_360-21R, MGF_110-12L	L60L, MGF_360-9L, MGF_360-16R, L11L, E120R, I8L, I9R, DP79L
OZ005800.1	182882	165	KE/2013/Siaya.4	IX			C:65.54%[D:0.0%],F:28.38%,M:6.08%,n:148	C:76.52%[D:0.0%],F:20.87%,M:2.61%,n:115		B407L, I8L, MGF_110-13La, K205R, MGF_360-16R, B117L, MGF_505-5R, L83L, MGF_360-9L, I9R, MGF_505-4R, MGF_360-3L, MGF_360-4L, MGF_505-3R, MGF_360-8L, MGF_505-10R, MGF_360-11L, MGF_360-1La, QP383R, I177L, DP238L, B602L, B475L, E183L, D129L, CP204L, EP402R, I267L, I215L, A151R, MGF_505-6R, MGF_360-15R, A238L, I10L, KP177R, MGF_360-13L, MGF_505-2R, MGF_360-18R, A137R, L60L, I196L, MGF_505-9R	I7L, MGF_360-19Ra, MGF_505-7R, MGF_360-10L, DP96R, MGF_360-2L, A240L, MGF_100-3L, MGF_110-12L	C:65.1%[D:0.0%],F:32.21%,M:2.68%,n:149	C:76.52%[D:0.0%],F:22.61%,M:0.87%,n:115		L83L, MGF_360-21R, MGF_505-6R, MGF_505-9R, MGF_360-3L, B169L, MGF_360-15R, MGF_360-18R, MGF_505-5R, CP204L, QP383R, MGF_360-2L, A238L, EP402R, I267L, B602L, MGF_505-4R, I8L, I215L, DP238L, MGF_360-8L, B407L, MGF_360-12L, D129L, A137R, L60L, A240L, I196L, I9R, MGF_360-13L, A151R, MGF_110-2L, MGF_110-13La, I177L, B475L, KP177R, MGF_505-2R, B117L, MGF_360-9L, I10L, MGF_360-10L, MGF_505-3R, E183L, MG…	MGF_360-19Ra, MGF_505-7R, DP96R, MGF_110-12L
OX376257.1	190595	172	2021ASP02148	II			C:98.65%[D:0.0%],F:1.35%,M:0.0%,n:148	C:98.26%[D:0.0%],F:1.74%,M:0.0%,n:115		A240L, O174L		C:93.96%[D:0.0%],F:6.04%,M:0.0%,n:149	C:96.52%[D:0.0%],F:3.48%,M:0.0%,n:115		MGF_100-3L, A240L, L60L, EP402R, MGF_110-12L, MGF_360-19Ra, MGF_360-21R, MGF_110-1L, O174L
MW723490.1	181740	158	Nu1995_3	I	Illumina; Sanger dideoxy sequencing	bwa-mem v. 0.7.17	C:95.27%[D:0.0%],F:4.73%,M:0.0%,n:148	C:98.26%[D:0.0%],F:1.74%,M:0.0%,n:115		MGF_110-12L, MGF_505-7R, MGF_360-3L, MGF_110-1L, L60L, EP402R, MGF_360-1La		C:99.33%[D:0.0%],F:0.67%,M:0.0%,n:149	C:100.0%[D:0.0%],F:0.0%,M:0.0%,n:115		MGF_110-2L
MW791761.1	190565	169	ASFV2020-003-B	II	Illumina	Bowtie2 v. 2.2.9	C:97.97%[D:0.0%],F:2.03%,M:0.0%,n:148	C:98.26%[D:0.0%],F:1.74%,M:0.0%,n:115		MGF_360-2L, C122R, B125R		C:93.29%[D:0.0%],F:6.71%,M:0.0%,n:149	C:96.52%[D:0.0%],F:3.48%,M:0.0%,n:115		MGF_360-21R, MGF_110-1L, MGF_360-2L, MGF_100-3L, MGF_360-19Ra, L60L, MGF_110-12L, EP402R, B125R, C122R
MW788407.1	181642	165	31479_2005	I			C:91.22%[D:0.0%],F:8.11%,M:0.68%,n:148	C:93.91%[D:0.0%],F:5.22%,M:0.87%,n:115		MGF_360-2L, MGF_505-7R, MGF_110-12L, L60L, CP123L, I267L, MGF_360-1La, EP402R, MGF_360-3L, C962R, A104R, MGF_110-1L	K78R	C:95.3%[D:0.0%],F:4.03%,M:0.67%,n:149	C:95.65%[D:0.0%],F:3.48%,M:0.87%,n:115		MGF_110-2L, C962R, CP123L, A104R, I267L, MGF_360-2L	K78R
PP982232.1	189231	167	ASFV/Bryanskaya_2021/DP-18	II	MGI	CLC Genomics Workbench v. 9	C:99.32%[D:0.0%],F:0.68%,M:0.0%,n:148	C:99.13%[D:0.0%],F:0.87%,M:0.0%,n:115		C122R		C:94.63%[D:0.0%],F:5.37%,M:0.0%,n:149	C:97.39%[D:0.0%],F:2.61%,M:0.0%,n:115		EP402R, MGF_110-12L, MGF_100-3L, C122R, MGF_110-1L, MGF_360-21R, L60L, MGF_360-19Ra
PP737708.1	187609	192	BAN20221-4	II	Oxford Nanopore Technologies	LILO v. April 2024	C:85.81%[D:0.0%],F:14.19%,M:0.0%,n:148	C:86.96%[D:0.0%],F:13.04%,M:0.0%,n:115		B646L, MGF_360-2L, NP1450L, MGF_360-6L, EP364R, B354L, B125R, O174L, D1133L, C475L, MGF_505-4R, F1055L, P1192R, MGF_360-16R, MGF_505-9R, M1249L, B962L, CP2475L, MGF_360-4L, I226R, G1211R		C:81.21%[D:0.0%],F:18.79%,M:0.0%,n:149	C:85.22%[D:0.0%],F:14.78%,M:0.0%,n:115		O174L, CP2475L, NP1450L, I226R, MGF_360-2L, EP364R, P1192R, L60L, MGF_505-4R, B354L, MGF_505-9R, D1133L, F1055L, MGF_100-3L, MGF_360-6L, B646L, M1249L, B125R, MGF_360-21R, MGF_110-12L, C475L, EP402R, MGF_360-16R, MGF_360-4L, MGF_110-1L, B962L, G1211R, MGF_360-19Ra
OM966719.1	189131	169	ASFV/Kaliningrad_19/WB-10168	II	Illumina	CLC Genomics Workbench v. v. 9.5.2	C:100.0%[D:0.0%],F:0.0%,M:0.0%,n:148	C:100.0%[D:0.0%],F:0.0%,M:0.0%,n:115				C:95.3%[D:0.0%],F:4.7%,M:0.0%,n:149	C:98.26%[D:0.0%],F:1.74%,M:0.0%,n:115		L60L, MGF_360-19Ra, MGF_360-21R, EP402R, MGF_100-3L, MGF_110-12L, MGF_110-1L
OP510032.1	190583	169	ASFV/Primorsky_19/DP-8235	II	Illumina	CLC Genomics Workbench v. v. 9.5.2	C:100.0%[D:0.0%],F:0.0%,M:0.0%,n:148	C:100.0%[D:0.0%],F:0.0%,M:0.0%,n:115				C:95.3%[D:0.0%],F:4.7%,M:0.0%,n:149	C:98.26%[D:0.0%],F:1.74%,M:0.0%,n:115		MGF_360-21R, MGF_110-1L, MGF_100-3L, EP402R, MGF_360-19Ra, MGF_110-12L, L60L
MW723493.1	181746	162	46830	I	Illumina; Sanger dideoxy sequencing	bwa-mem v. 0.7.17	C:93.24%[D:0.0%],F:6.76%,M:0.0%,n:148	C:98.26%[D:0.0%],F:1.74%,M:0.0%,n:115		EP402R, MGF_110-1L, MGF_360-14L, L60L, MGF_110-12L, MGF_360-1La, MGF_360-16R, MGF_505-7R, MGF_360-3L, MGF_360-4L		C:97.32%[D:0.0%],F:2.68%,M:0.0%,n:149	C:100.0%[D:0.0%],F:0.0%,M:0.0%,n:115		MGF_110-2L, MGF_360-16R, MGF_360-14L, MGF_360-4L
LC659089.1	189401	169	AQS-P-201202	II			C:98.65%[D:0.0%],F:1.35%,M:0.0%,n:148	C:99.13%[D:0.0%],F:0.87%,M:0.0%,n:115		MGF_360-2L, C122R		C:93.96%[D:0.0%],F:6.04%,M:0.0%,n:149	C:97.39%[D:0.0%],F:2.61%,M:0.0%,n:115		C122R, EP402R, MGF_360-21R, L60L, MGF_110-1L, MGF_360-2L, MGF_100-3L, MGF_110-12L, MGF_360-19Ra
OL322101.1	189415	171	Vietnam/Pig/RG-6/01	II			C:97.97%[D:0.0%],F:2.03%,M:0.0%,n:148	C:98.26%[D:0.0%],F:1.74%,M:0.0%,n:115		B475L, MGF_360-14L, H240R		C:93.29%[D:0.0%],F:6.71%,M:0.0%,n:149	C:96.52%[D:0.0%],F:3.48%,M:0.0%,n:115		MGF_360-21R, H240R, MGF_110-1L, EP402R, MGF_110-12L, MGF_100-3L, B475L, MGF_360-19Ra, L60L, MGF_360-14L
PP478518.1	185680	165	NJS23-2	recombinant of I and II	Illumina; Sanger dideoxy sequencing	SPAdes v. 2024; SOAPdenovo v. 2024	C:93.92%[D:0.0%],F:4.05%,M:2.03%,n:148	C:96.52%[D:0.0%],F:2.61%,M:0.87%,n:115		MGF_110-13La, B169L, MGF_360-14L, MGF_110-1L, B602L, L60L	B66L, MGF_360-6L, MGF_110-12L	C:93.96%[D:0.0%],F:4.03%,M:2.01%,n:149	C:97.39%[D:0.0%],F:1.74%,M:0.87%,n:115		EP402R, B602L, MGF_110-13La, MGF_100-3L, MGF_360-19Ra, MGF_360-14L	B66L, MGF_360-6L, MGF_110-12L
OX376261.1	190595	173	2020ASP02103	II			C:98.65%[D:0.0%],F:1.35%,M:0.0%,n:148	C:98.26%[D:0.0%],F:1.74%,M:0.0%,n:115		O174L, A240L		C:93.96%[D:0.0%],F:6.04%,M:0.0%,n:149	C:96.52%[D:0.0%],F:3.48%,M:0.0%,n:115		MGF_100-3L, L60L, A240L, MGF_110-12L, MGF_360-21R, MGF_110-1L, O174L, EP402R, MGF_360-19Ra
ON409982.1	171004	148	TAN/17/Mbagala	II	Illumina NovaSeq	SPAdes v. 3.13.1	C:91.22%[D:0.0%],F:2.7%,M:6.08%,n:148	C:94.78%[D:0.0%],F:2.61%,M:2.61%,n:115		C122R, A238L, MGF_360-2L, I196L	MGF_110-13La, L60L, MGF_360-4L, MGF_110-1L, MGF_360-1La, MGF_360-3L, MGF_110-12L, L83L, KP177R	C:89.26%[D:0.0%],F:4.03%,M:6.71%,n:149	C:93.91%[D:0.0%],F:3.48%,M:2.61%,n:115		EP402R, A238L, MGF_360-19Ra, MGF_360-2L, C122R, I196L	MGF_110-13La, L60L, MGF_360-4L, MGF_110-1L, MGF_360-3L, MGF_360-21R, MGF_110-2L, MGF_110-12L, L83L, KP177R
MW788411.1	181383	158	24225_2002	I	Illumina; Sanger dideoxy sequencing	bwa-mem v. 0.7.17	C:82.43%[D:0.0%],F:14.86%,M:2.7%,n:148	C:86.09%[D:0.0%],F:10.43%,M:3.48%,n:115		CP123L, I9R, MGF_505-6R, MGF_360-1La, MGF_110-12L, MGF_360-3L, CP312R, B354L, MGF_360-2L, I8L, MGF_110-13La, MGF_505-7R, B169L, E301R, MGF_505-4R, O174L, MGF_360-6L, C962R, I329L, L60L, EP402R, MGF_110-1L	K78R, A104R, L11L, DP79L	C:84.56%[D:0.0%],F:12.08%,M:3.36%,n:149	C:87.83%[D:0.0%],F:8.7%,M:3.48%,n:115		I8L, MGF_505-4R, MGF_110-13La, MGF_505-6R, C962R, E301R, B354L, I329L, MGF_360-6L, CP312R, B169L, O174L, MGF_360-21R, CP123L, MGF_100-3L, MGF_360-3L, I9R, MGF_360-2L	K78R, A104R, L11L, DP79L, MGF_110-2L
NC_044952.1	190324	173	Pretorisuskop/96/4	XX			C:95.27%[D:0.0%],F:3.38%,M:1.35%,n:148	C:96.52%[D:0.0%],F:3.48%,M:0.0%,n:115		C122R, E183L, MGF_360-9L, EP402R, B602L	MGF_110-13La, MGF_110-12L	C:93.96%[D:0.0%],F:4.7%,M:1.34%,n:149	C:95.65%[D:0.0%],F:4.35%,M:0.0%,n:115		C122R, E183L, L60L, MGF_360-9L, MGF_505-4R, B602L, EP402R	MGF_110-13La, MGF_110-12L
MW788409.1	181735	161	SS_1981	I	Illumina; Sanger dideoxy sequencing	bwa-mem v. 0.7.17	C:89.86%[D:0.0%],F:10.14%,M:0.0%,n:148	C:93.04%[D:0.0%],F:6.96%,M:0.0%,n:115		EP402R, MGF_360-1La, MGF_110-12L, MGF_505-7R, MGF_110-13La, B602L, MGF_110-1L, I177L, K196R, MGF_360-3L, MGF_505-2R, B263R, F1055L, L60L, I10L		C:92.62%[D:0.0%],F:6.71%,M:0.67%,n:149	C:94.78%[D:0.0%],F:5.22%,M:0.0%,n:115		MGF_360-21R, I177L, F1055L, B263R, K196R, MGF_110-13La, MGF_505-2R, I10L, MGF_505-7R, B602L	MGF_110-2L
OR126359.1	189386	170	Pig/Hubei/628/2020	II	Sanger dideoxy sequencing		C:97.97%[D:0.0%],F:2.03%,M:0.0%,n:148	C:98.26%[D:0.0%],F:1.74%,M:0.0%,n:115		A224L, MGF_360-2L, C122R		C:93.29%[D:0.0%],F:6.71%,M:0.0%,n:149	C:96.52%[D:0.0%],F:3.48%,M:0.0%,n:115		EP402R, MGF_360-19Ra, MGF_360-21R, MGF_360-2L, MGF_110-1L, L60L, MGF_110-12L, MGF_100-3L, A224L, C122R
MT847622.1	189422	167	Pol17_31177_O81	II	Illumina	CLC Genomic Workbench v. 20	C:98.65%[D:0.0%],F:1.35%,M:0.0%,n:148	C:98.26%[D:0.0%],F:1.74%,M:0.0%,n:115		C122R, O174L		C:93.96%[D:0.0%],F:6.04%,M:0.0%,n:149	C:96.52%[D:0.0%],F:3.48%,M:0.0%,n:115		MGF_360-19Ra, MGF_360-21R, EP402R, O174L, C122R, L60L, MGF_110-1L, MGF_110-12L, MGF_100-3L
OX376268.1	190598	170	2021ASP03144	II			C:99.32%[D:0.0%],F:0.68%,M:0.0%,n:148	C:99.13%[D:0.0%],F:0.87%,M:0.0%,n:115		O174L		C:94.63%[D:0.0%],F:5.37%,M:0.0%,n:149	C:97.39%[D:0.0%],F:2.61%,M:0.0%,n:115		MGF_110-1L, MGF_110-12L, EP402R, O174L, MGF_360-21R, L60L, MGF_100-3L, MGF_360-19Ra
NC_044957.1	171719	155	OURT 88/3	I			C:87.16%[D:0.0%],F:6.76%,M:6.08%,n:148	C:96.52%[D:0.0%],F:3.48%,M:0.0%,n:115		EP402R, MGF_110-1L, L60L, MGF_100-1L, B169L, MGF_360-18R, MGF_360-16R, MGF_110-13La, MGF_505-3R, B602L	MGF_505-1R, MGF_360-12L, MGF_360-10L, MGF_505-2R, MGF_360-14L, MGF_360-6L, MGF_110-12L, MGF_360-11L, MGF_360-13L	C:88.59%[D:0.0%],F:5.37%,M:6.04%,n:149	C:98.26%[D:0.0%],F:1.74%,M:0.0%,n:115		MGF_360-19Ra, MGF_100-1L, MGF_505-3R, MGF_360-18R, B602L, EP402R, MGF_360-16R, MGF_110-13La	MGF_505-1R, MGF_360-12L, MGF_360-10L, MGF_505-2R, MGF_360-14L, MGF_360-6L, MGF_110-12L, MGF_360-11L, MGF_360-13L
OX376265.1	190517	175	2021ASP03384	II			C:97.3%[D:0.0%],F:2.7%,M:0.0%,n:148	C:99.13%[D:0.0%],F:0.87%,M:0.0%,n:115		O174L, MGF_100-3L, MGF_360-10L, MGF_505-4R		C:93.29%[D:0.0%],F:6.71%,M:0.0%,n:149	C:97.39%[D:0.0%],F:2.61%,M:0.0%,n:115		MGF_110-1L, MGF_360-21R, L60L, MGF_360-19Ra, MGF_110-12L, MGF_360-10L, EP402R, MGF_505-4R, MGF_100-3L, O174L
MH766894.3	189402	169	ASFV-SY18	II			C:100.0%[D:0.0%],F:0.0%,M:0.0%,n:148	C:100.0%[D:0.0%],F:0.0%,M:0.0%,n:115				C:95.3%[D:0.0%],F:4.7%,M:0.0%,n:149	C:98.26%[D:0.0%],F:1.74%,M:0.0%,n:115		MGF_360-21R, MGF_110-12L, MGF_360-19Ra, L60L, EP402R, MGF_110-1L, MGF_100-3L
OX376262.1	190597	172	2021ASP00921	II			C:97.3%[D:0.0%],F:2.7%,M:0.0%,n:148	C:99.13%[D:0.0%],F:0.87%,M:0.0%,n:115		O174L, MGF_360-10L, MGF_100-3L, MGF_505-4R		C:93.29%[D:0.0%],F:6.71%,M:0.0%,n:149	C:97.39%[D:0.0%],F:2.61%,M:0.0%,n:115		MGF_110-1L, MGF_505-4R, EP402R, MGF_100-3L, MGF_110-12L, L60L, MGF_360-10L, MGF_360-19Ra, MGF_360-21R, O174L
MK628478.1	189399	168	ASFV/LT14/1490	II	Sanger dideoxy sequencing; 454; Illumina	CLC Genomics Workbench v. v12	C:99.32%[D:0.0%],F:0.68%,M:0.0%,n:148	C:99.13%[D:0.0%],F:0.87%,M:0.0%,n:115		C122R		C:94.63%[D:0.0%],F:5.37%,M:0.0%,n:149	C:97.39%[D:0.0%],F:2.61%,M:0.0%,n:115		MGF_110-12L, MGF_110-1L, MGF_360-21R, L60L, C122R, MGF_100-3L, EP402R, MGF_360-19Ra
MG939585.1	189405	169	Pol16_20540_o10	II	Illumina	Geneious v. R9	C:99.32%[D:0.0%],F:0.68%,M:0.0%,n:148	C:99.13%[D:0.0%],F:0.87%,M:0.0%,n:115		C122R		C:94.63%[D:0.0%],F:5.37%,M:0.0%,n:149	C:97.39%[D:0.0%],F:2.61%,M:0.0%,n:115		EP402R, MGF_110-1L, MGF_360-21R, MGF_100-3L, L60L, C122R, MGF_360-19Ra, MGF_110-12L
OP781309.1	183978	162	MAD/01/1998	II	Illumina	CLC Genomics Workbench v. 9.5	C:98.65%[D:0.0%],F:0.68%,M:0.68%,n:148	C:100.0%[D:0.0%],F:0.0%,M:0.0%,n:115		MGF_360-2L	MGF_360-1La	C:95.3%[D:0.0%],F:4.03%,M:0.67%,n:149	C:98.26%[D:0.0%],F:1.74%,M:0.0%,n:115		MGF_360-2L, MGF_110-1L, MGF_110-12L, L60L, EP402R, MGF_360-19Ra	MGF_360-21R
MN172368.1	189405	168	ASFV/pig/China/CAS19-01/2019	II	Illumina	megahit v. v1.1.2	C:99.32%[D:0.0%],F:0.68%,M:0.0%,n:148	C:99.13%[D:0.0%],F:0.87%,M:0.0%,n:115		C122R		C:94.63%[D:0.0%],F:5.37%,M:0.0%,n:149	C:97.39%[D:0.0%],F:2.61%,M:0.0%,n:115		MGF_360-21R, MGF_110-12L, MGF_360-19Ra, MGF_110-1L, MGF_100-3L, C122R, EP402R, L60L
NC_044958.1	181187	172	E75	I			C:83.11%[D:0.0%],F:15.54%,M:1.35%,n:148	C:86.09%[D:0.0%],F:13.04%,M:0.87%,n:115		B602L, B117L, MGF_360-12L, I329L, M1249L, MGF_360-16R, EP402R, NP868R, NP1450L, D1133L, C122R, S273R, P1192R, MGF_110-12L, MGF_360-3L, MGF_505-10R, C962R, MGF_360-2L, MGF_110-1L, QP383R, L60L, G1340L, MGF_505-2R	B66L, MGF_360-1La	C:85.91%[D:0.0%],F:12.75%,M:1.34%,n:149	C:87.83%[D:0.0%],F:11.3%,M:0.87%,n:115		QP383R, MGF_360-16R, MGF_505-2R, MGF_505-10R, C122R, M1249L, S273R, I329L, B117L, NP868R, D1133L, G1340L, MGF_360-19Ra, MGF_360-12L, P1192R, MGF_110-2L, NP1450L, B602L, C962R	B66L, MGF_360-21R
MH025918.1	188630	167	R25	IX	Illumina	SPAdes v. 3.10.1	C:66.22%[D:0.0%],F:29.05%,M:4.73%,n:148	C:77.39%[D:0.0%],F:20.0%,M:2.61%,n:115		MGF_360-8L, MGF_505-6R, MGF_360-3L, A137R, MGF_360-16R, MGF_360-2L, MGF_360-1La, MGF_360-13L, MGF_110-12L, B475L, DP238L, MGF_505-4R, MGF_360-15R, B602L, MGF_360-18R, MGF_360-4L, MGF_505-9R, EP402R, E183L, A238L, MGF_505-2R, I267L, D129L, QP383R, A151R, I177L, KP177R, B117L, I9R, MGF_360-11L, MGF_360-9L, MGF_110-13La, K205R, CP204L, I196L, B407L, MGF_505-3R, MGF_360-6L, L83L, I10L, I215L, L60L, M…	I7L, MGF_360-19Ra, MGF_505-7R, MGF_360-10L, DP96R, A240L, MGF_100-3L	C:66.44%[D:0.0%],F:30.87%,M:2.68%,n:149	C:77.39%[D:0.0%],F:21.74%,M:0.87%,n:115		MGF_360-18R, B117L, MGF_360-15R, B602L, A238L, DP238L, MGF_505-5R, MGF_110-2L, QP383R, K205R, MGF_360-16R, MGF_110-12L, MGF_505-9R, MGF_505-2R, I177L, MGF_505-6R, A151R, I267L, I9R, CP204L, MGF_505-4R, A240L, I215L, MGF_360-11L, MGF_110-13La, MGF_360-3L, MGF_100-3L, MGF_360-6L, B407L, I196L, D129L, KP177R, I10L, EP402R, B169L, A137R, L60L, MGF_505-3R, B475L, E183L, L83L, MGF_360-2L, MGF_360-13L, …	MGF_360-19Ra, MGF_505-7R, DP96R, MGF_360-21R
PP505822.1	180324	161	ASF-HV21	II	Illumina	SPAdes v. 3.15.5	C:91.22%[D:0.0%],F:1.35%,M:7.43%,n:148	C:94.78%[D:0.0%],F:1.74%,M:3.48%,n:115		EP402R, A104R	MGF_505-1R, I7L, MGF_505-3R, MGF_360-12L, I10L, MGF_505-2R, MGF_360-14L, I8L, MGF_100-3L, I9R, MGF_360-13L	C:87.92%[D:0.0%],F:4.03%,M:8.05%,n:149	C:93.91%[D:0.0%],F:1.74%,M:4.35%,n:115		L60L, A104R, MGF_360-21R, MGF_360-19Ra, MGF_110-12L, MGF_110-1L	MGF_505-1R, I7L, MGF_505-3R, MGF_360-12L, I10L, MGF_505-2R, MGF_360-14L, EP402R, I8L, MGF_100-3L, I9R, MGF_360-13L
OR145819.1	187849	167	Korea/Pig/Ganghwa2/2019	II	Illumina	GENEIOUS PRIME v. 2023/05/15	C:99.32%[D:0.0%],F:0.68%,M:0.0%,n:148	C:100.0%[D:0.0%],F:0.0%,M:0.0%,n:115		MGF_360-14L		C:94.63%[D:0.0%],F:5.37%,M:0.0%,n:149	C:98.26%[D:0.0%],F:1.74%,M:0.0%,n:115		EP402R, MGF_110-1L, MGF_360-21R, L60L, MGF_360-14L, MGF_110-12L, MGF_100-3L, MGF_360-19Ra
PP982230.1	189379	168	ASFV/Belgorodskaya_2021/DP-11838	II	MGI	CLC Genomics Workbench v. 9	C:100.0%[D:0.0%],F:0.0%,M:0.0%,n:148	C:100.0%[D:0.0%],F:0.0%,M:0.0%,n:115				C:95.3%[D:0.0%],F:4.7%,M:0.0%,n:149	C:98.26%[D:0.0%],F:1.74%,M:0.0%,n:115		MGF_360-19Ra, MGF_360-21R, MGF_100-3L, MGF_110-12L, MGF_110-1L, L60L, EP402R
MW723489.1	181753	162	Nu1995_2	I	Illumina; Sanger dideoxy sequencing	bwa-mem v. 0.7.17	C:92.57%[D:0.0%],F:7.43%,M:0.0%,n:148	C:97.39%[D:0.0%],F:2.61%,M:0.0%,n:115		MGF_360-1La, MGF_360-3L, MGF_360-16R, MGF_505-7R, EP402R, L60L, R298L, MGF_110-12L, MGF_110-13La, MGF_360-4L, MGF_110-1L		C:96.64%[D:0.0%],F:3.36%,M:0.0%,n:149	C:99.13%[D:0.0%],F:0.87%,M:0.0%,n:115		MGF_110-2L, MGF_360-4L, MGF_110-13La, R298L, MGF_360-16R
OR387520.1	183179	161	CAM1994/1	I	Illumina; Nanopore; Sanger dideoxy sequencing	SPades v. 13.3.1	C:93.92%[D:0.0%],F:5.41%,M:0.68%,n:148	C:95.65%[D:0.0%],F:3.48%,M:0.87%,n:115		MGF_110-1L, L60L, R298L, EP402R, MGF_110-12L, MGF_360-16R, B602L, MGF_360-3L	L11L	C:96.64%[D:0.0%],F:2.68%,M:0.67%,n:149	C:97.39%[D:0.0%],F:1.74%,M:0.87%,n:115		B602L, MGF_110-2L, MGF_360-16R, R298L	L11L
MW856067.1	176564	173	BUR/18/Rutana	X	Illumina NovaSeq	SPAdes v. 3.13.1;Megahit v. 1.2.9	C:60.81%[D:0.0%],F:31.08%,M:8.11%,n:148	C:73.04%[D:0.0%],F:23.48%,M:3.48%,n:115		A151R, H359L, I215L, A238L, B117L, DP238L, MGF_360-15R, C147L, MGF_360-2L, MGF_360-3L, MGF_360-9L, L83L, B438L, MGF_110-1L, MGF_110-12L, MGF_505-5R, MGF_360-16R, K421R, MGF_505-4R, K205R, B475L, EP402R, I10L, MGF_360-8L, MGF_360-4L, MGF_505-9R, MGF_505-2R, I196L, I9R, I177L, MGF_360-11L, MGF_360-13L, CP204L, QP383R, DP96R, M1249L, CP312R, CP2475L, D129L, MGF_505-6R, MGF_110-13La, EP424R, E183L, F…	L60L, MGF_360-19Ra, MGF_505-7R, MGF_505-3R, MGF_360-10L, MGF_360-1La, MGF_360-6L, A137R, E120R, A240L, MGF_100-3L, MGF_360-18R	C:60.4%[D:0.0%],F:34.9%,M:4.7%,n:149	C:71.3%[D:0.0%],F:26.09%,M:2.61%,n:115		A151R, MGF_505-5R, I10L, MGF_360-4L, MGF_360-18R, CP2475L, CP312R, MGF_360-12L, MGF_505-2R, I177L, MGF_505-9R, MGF_360-19Ra, F1055L, EP424R, D129L, I215L, MGF_110-13La, MGF_360-15R, MGF_505-4R, MGF_360-8L, B602L, QP383R, I196L, MGF_505-3R, L83L, B438L, C147L, MGF_110-2L, DP238L, K421R, H359L, MGF_360-2L, MGF_360-3L, B475L, M1249L, G1211R, MGF_360-16R, DP96R, MGF_360-9L, I9R, EP364R, K205R, MGF_36…	L60L, MGF_505-7R, EP402R, MGF_360-6L, A137R, MGF_100-3L, MGF_360-21R
OR371529.1	184940	167	Ghana2021-95	I	Illumina	CLC Genomics Workbench v. 23	C:91.22%[D:0.0%],F:8.11%,M:0.68%,n:148	C:93.04%[D:0.0%],F:6.09%,M:0.87%,n:115		MGF_360-3L, I267L, L60L, DP96R, A859L, MGF_360-16R, R298L, B602L, MGF_110-12L, MGF_360-13L, MGF_110-1L, EP402R	L11L	C:93.29%[D:0.0%],F:6.04%,M:0.67%,n:149	C:94.78%[D:0.0%],F:4.35%,M:0.87%,n:115		A859L, I267L, MGF_360-16R, MGF_360-19Ra, DP96R, MGF_110-2L, R298L, B602L, MGF_360-13L	L11L
OM481276.1	190595	168	ABTCVSCK_ASF007	II	Illumina	bwa-mem v. 0.7.17	C:100.0%[D:0.0%],F:0.0%,M:0.0%,n:148	C:100.0%[D:0.0%],F:0.0%,M:0.0%,n:115				C:95.3%[D:0.0%],F:4.7%,M:0.0%,n:149	C:98.26%[D:0.0%],F:1.74%,M:0.0%,n:115		MGF_110-1L, MGF_100-3L, MGF_110-12L, MGF_360-21R, EP402R, L60L, MGF_360-19Ra
OP856591.1	189397	168	China/LN/2018/1	II	BGISEQ-500	MAQ v. 0.7.1	C:99.32%[D:0.0%],F:0.68%,M:0.0%,n:148	C:99.13%[D:0.0%],F:0.87%,M:0.0%,n:115		C122R		C:94.63%[D:0.0%],F:5.37%,M:0.0%,n:149	C:97.39%[D:0.0%],F:2.61%,M:0.0%,n:115		MGF_100-3L, MGF_110-12L, MGF_360-19Ra, MGF_110-1L, MGF_360-21R, L60L, EP402R, C122R
NC_044956.1	182284	163	Benin 97/1	I			C:93.92%[D:0.0%],F:5.41%,M:0.68%,n:148	C:95.65%[D:0.0%],F:3.48%,M:0.87%,n:115		MGF_110-1L, MGF_360-16R, L60L, B602L, B169L, MGF_110-12L, MGF_360-3L, EP402R	L11L	C:97.32%[D:0.0%],F:2.01%,M:0.67%,n:149	C:98.26%[D:0.0%],F:0.87%,M:0.87%,n:115		B602L, MGF_360-16R, MGF_110-2L	L11L
MK333180.1	189404	169	Pig/HLJ/2018	II	Sanger dideoxy sequencing	DNAstar v. 7	C:99.32%[D:0.0%],F:0.68%,M:0.0%,n:148	C:99.13%[D:0.0%],F:0.87%,M:0.0%,n:115		C122R		C:94.63%[D:0.0%],F:5.37%,M:0.0%,n:149	C:97.39%[D:0.0%],F:2.61%,M:0.0%,n:115		C122R, MGF_100-3L, L60L, EP402R, MGF_110-1L, MGF_360-19Ra, MGF_110-12L, MGF_360-21R
PP478517.1	185620	168	NJS23-1	recombinant of I and II	Illumina; Sanger dideoxy sequencing	SPAdes v. 2024; SOAPdenovo v. 2024	C:94.59%[D:0.0%],F:4.05%,M:1.35%,n:148	C:97.39%[D:0.0%],F:2.61%,M:0.0%,n:115		MGF_110-13La, B169L, B602L, MGF_110-1L, MGF_360-14L, L60L	MGF_360-6L, MGF_110-12L	C:94.63%[D:0.0%],F:4.03%,M:1.34%,n:149	C:98.26%[D:0.0%],F:1.74%,M:0.0%,n:115		EP402R, MGF_360-19Ra, MGF_110-13La, MGF_100-3L, MGF_360-14L, B602L	MGF_360-6L, MGF_110-12L
OZ005804.1	182720	164	KE/2013/Karen.1	IX			C:64.86%[D:0.0%],F:29.05%,M:6.08%,n:148	C:76.52%[D:0.0%],F:20.87%,M:2.61%,n:115		K205R, KP177R, MGF_360-11L, MGF_360-1La, I215L, B117L, A151R, MGF_505-9R, MGF_360-8L, I267L, E183L, A137R, MGF_360-18R, MGF_360-13L, D129L, I177L, MGF_505-1R, MGF_505-10R, B602L, MGF_360-16R, EP402R, MGF_360-3L, B407L, MGF_360-9L, I10L, I196L, MGF_505-6R, DP238L, I9R, QP383R, MGF_360-4L, MGF_505-5R, L60L, B475L, MGF_505-4R, I8L, CP204L, MGF_110-13La, A238L, L83L, MGF_505-2R, MGF_360-15R, MGF_505-…	I7L, MGF_360-19Ra, MGF_505-7R, MGF_360-10L, DP96R, MGF_360-2L, A240L, MGF_100-3L, MGF_110-12L	C:64.43%[D:0.0%],F:32.89%,M:2.68%,n:149	C:76.52%[D:0.0%],F:22.61%,M:0.87%,n:115		B602L, I215L, MGF_360-8L, MGF_360-2L, L83L, MGF_360-10L, B475L, MGF_360-13L, B407L, MGF_360-9L, CP204L, MGF_360-11L, MGF_505-5R, I267L, MGF_360-15R, I9R, MGF_360-12L, MGF_110-13La, DP238L, D129L, I10L, A238L, MGF_360-3L, I177L, MGF_505-6R, MGF_360-4L, MGF_110-2L, EP402R, MGF_360-21R, MGF_505-4R, MGF_505-3R, E183L, MGF_505-2R, KP177R, A137R, MGF_360-18R, I196L, L60L, A240L, K205R, B117L, QP383R, M…	MGF_360-19Ra, MGF_505-7R, DP96R, MGF_110-12L
OR145823.1	187849	167	Korea/Pig/Paju3/2019	II	Illumina	GENEIOUS PRIME v. 2023/05/15	C:100.0%[D:0.0%],F:0.0%,M:0.0%,n:148	C:100.0%[D:0.0%],F:0.0%,M:0.0%,n:115				C:95.3%[D:0.0%],F:4.7%,M:0.0%,n:149	C:98.26%[D:0.0%],F:1.74%,M:0.0%,n:115		L60L, MGF_110-1L, EP402R, MGF_360-21R, MGF_360-19Ra, MGF_110-12L, MGF_100-3L
PP828951.1	187717	166	Spencer	I	Illumina	SPAdes v. 3.15.5	C:97.3%[D:0.0%],F:2.7%,M:0.0%,n:148	C:98.26%[D:0.0%],F:1.74%,M:0.0%,n:115		MGF_110-12L, B169L, EP402R, MGF_360-16R		C:97.32%[D:0.0%],F:2.68%,M:0.0%,n:149	C:97.39%[D:0.0%],F:2.61%,M:0.0%,n:115		EP402R, L60L, MGF_360-16R, B602L
MW736605.1	181753	162	51268	I	Illumina; Sanger dideoxy sequencing	bwa-mem v. 0.7.17	C:92.57%[D:0.0%],F:7.43%,M:0.0%,n:148	C:97.39%[D:0.0%],F:2.61%,M:0.0%,n:115		L60L, MGF_360-3L, MGF_110-1L, MGF_505-7R, MGF_360-4L, MGF_110-13La, R298L, MGF_360-1La, EP402R, MGF_360-16R, MGF_110-12L		C:96.64%[D:0.0%],F:3.36%,M:0.0%,n:149	C:99.13%[D:0.0%],F:0.87%,M:0.0%,n:115		R298L, MGF_360-16R, MGF_360-4L, MGF_110-13La, MGF_110-2L
OP467597.1	187868	169	ASF-MNG19	II	Illumina	CLC Genomic Workbench v. 21.0.5	C:98.65%[D:0.0%],F:1.35%,M:0.0%,n:148	C:100.0%[D:0.0%],F:0.0%,M:0.0%,n:115		MGF_110-13La, MGF_360-8L		C:93.96%[D:0.0%],F:6.04%,M:0.0%,n:149	C:98.26%[D:0.0%],F:1.74%,M:0.0%,n:115		L60L, MGF_110-1L, MGF_110-13La, MGF_360-8L, MGF_360-19Ra, MGF_110-12L, MGF_360-21R, EP402R, MGF_100-3L
MW736609.1	181756	162	6396 WB	I	Illumina; Sanger dideoxy sequencing	bwa-mem v. 0.7.17	C:92.57%[D:0.0%],F:7.43%,M:0.0%,n:148	C:97.39%[D:0.0%],F:2.61%,M:0.0%,n:115		MGF_360-4L, MGF_505-7R, R298L, MGF_360-1La, MGF_110-12L, EP402R, L60L, MGF_110-13La, MGF_360-16R, MGF_360-3L, MGF_110-1L		C:96.64%[D:0.0%],F:3.36%,M:0.0%,n:149	C:99.13%[D:0.0%],F:0.87%,M:0.0%,n:115		MGF_360-16R, MGF_360-4L, MGF_110-2L, R298L, MGF_110-13La
OR371521.1	183542	166	Ghana2021-37	II	Illumina	CLC Genomics Workbench v. 23	C:95.95%[D:0.0%],F:1.35%,M:2.7%,n:148	C:100.0%[D:0.0%],F:0.0%,M:0.0%,n:115		MGF_360-16R, MGF_360-13L	MGF_110-13La, MGF_360-4L, MGF_360-1La, MGF_110-12L	C:92.62%[D:0.0%],F:4.7%,M:2.68%,n:149	C:98.26%[D:0.0%],F:1.74%,M:0.0%,n:115		MGF_360-19Ra, MGF_360-2L, MGF_360-16R, L60L, MGF_360-13L, MGF_110-1L, EP402R	MGF_110-13La, MGF_360-4L, MGF_360-21R, MGF_110-12L
OR145821.1	187848	167	Korea/Pig/Ganghwa4/2019	II	Illumina	GENEIOUS PRIME v. 2023/05/15	C:99.32%[D:0.0%],F:0.68%,M:0.0%,n:148	C:100.0%[D:0.0%],F:0.0%,M:0.0%,n:115		MGF_360-14L		C:94.63%[D:0.0%],F:5.37%,M:0.0%,n:149	C:98.26%[D:0.0%],F:1.74%,M:0.0%,n:115		EP402R, MGF_360-14L, MGF_110-12L, MGF_100-3L, MGF_110-1L, MGF_360-19Ra, MGF_360-21R, L60L
MW723482.1	181788	161	Nu1986	I	Illumina; Sanger dideoxy sequencing	bwa-mem v. 0.7.17	C:95.27%[D:0.0%],F:4.73%,M:0.0%,n:148	C:98.26%[D:0.0%],F:1.74%,M:0.0%,n:115		MGF_360-16R, MGF_110-12L, L60L, MGF_360-1La, MGF_360-3L, EP402R, MGF_110-1L		C:97.99%[D:0.0%],F:2.01%,M:0.0%,n:149	C:100.0%[D:0.0%],F:0.0%,M:0.0%,n:115		MGF_110-1L, MGF_110-2L, MGF_360-16R
PP982233.1	189228	167	ASFV/Bryanskaya_2021/DP-8823	II	MGI	CLC Genomics Workbench v. 9	C:99.32%[D:0.0%],F:0.68%,M:0.0%,n:148	C:99.13%[D:0.0%],F:0.87%,M:0.0%,n:115		C122R		C:94.63%[D:0.0%],F:5.37%,M:0.0%,n:149	C:97.39%[D:0.0%],F:2.61%,M:0.0%,n:115		MGF_360-21R, EP402R, MGF_110-1L, MGF_360-19Ra, L60L, MGF_100-3L, MGF_110-12L, C122R
OM105586.1	188389	168	LYG18	II	Illumina	SOAP denovo v. V 2.4	C:99.32%[D:0.0%],F:0.0%,M:0.68%,n:148	C:99.13%[D:0.0%],F:0.0%,M:0.87%,n:115			EP402R	C:95.3%[D:0.0%],F:4.03%,M:0.67%,n:149	C:98.26%[D:0.0%],F:0.87%,M:0.87%,n:115		MGF_360-19Ra, MGF_110-1L, L60L, MGF_100-3L, MGF_110-12L, MGF_360-21R	EP402R
LC659087.1	189405	167	AQS-C-1-22	II			C:98.65%[D:0.0%],F:1.35%,M:0.0%,n:148	C:99.13%[D:0.0%],F:0.87%,M:0.0%,n:115		C122R, MGF_360-14L		C:93.96%[D:0.0%],F:6.04%,M:0.0%,n:149	C:97.39%[D:0.0%],F:2.61%,M:0.0%,n:115		EP402R, MGF_360-21R, C122R, L60L, MGF_110-12L, MGF_110-1L, MGF_360-19Ra, MGF_360-14L, MGF_100-3L
LR536725.1	190599	171	ASFV Belgium 2018/1	II			C:100.0%[D:0.0%],F:0.0%,M:0.0%,n:148	C:100.0%[D:0.0%],F:0.0%,M:0.0%,n:115				C:95.3%[D:0.0%],F:4.7%,M:0.0%,n:149	C:98.26%[D:0.0%],F:1.74%,M:0.0%,n:115		MGF_100-3L, MGF_360-19Ra, EP402R, MGF_110-12L, L60L, MGF_110-1L, MGF_360-21R
ON409980.1	182514	165	TAN/16/Magu	IX	Illumina NovaSeq	SPAdes v. 3.13.1	C:63.51%[D:0.0%],F:30.41%,M:6.08%,n:148	C:75.65%[D:0.0%],F:21.74%,M:2.61%,n:115		QP383R, D129L, I8L, EP402R, MGF_360-8L, MGF_360-18R, A238L, MGF_360-15R, MGF_110-12L, MGF_360-9L, MGF_505-10R, K205R, B475L, MGF_360-11L, B117L, A151R, MGF_360-13L, MGF_360-6L, I267L, E183L, I215L, KP177R, CP204L, I196L, B125R, MGF_505-4R, L83L, L60L, I10L, I177L, MGF_360-12L, MGF_505-9R, MGF_360-1La, MGF_360-3L, MGF_505-3R, MGF_505-2R, MGF_110-13La, B407L, A137R, B602L, MGF_360-16R, I9R, MGF_505…	I7L, MGF_360-19Ra, MGF_505-7R, MGF_360-4L, MGF_360-10L, DP96R, MGF_360-2L, A240L, MGF_100-3L	C:63.76%[D:0.0%],F:33.56%,M:2.68%,n:149	C:75.65%[D:0.0%],F:23.48%,M:0.87%,n:115		MGF_110-12L, MGF_360-18R, A151R, MGF_360-2L, B117L, I215L, MGF_100-3L, I177L, L60L, MGF_360-6L, MGF_505-2R, L83L, CP204L, MGF_505-6R, MGF_360-15R, MGF_360-12L, A238L, MGF_505-9R, D129L, MGF_505-5R, MGF_505-3R, MGF_360-10L, B169L, B125R, B475L, MGF_360-3L, MGF_110-13La, QP383R, DP238L, B602L, I8L, MGF_360-13L, E183L, KP177R, A137R, I196L, B407L, MGF_360-21R, I267L, I9R, MGF_110-2L, MGF_360-16R, EP…	MGF_360-19Ra, MGF_505-7R, MGF_360-4L, DP96R
OR180113.1	192224	169	ASFV JS	II	Sanger dideoxy sequencing		C:100.0%[D:0.0%],F:0.0%,M:0.0%,n:148	C:100.0%[D:0.0%],F:0.0%,M:0.0%,n:115				C:95.3%[D:0.0%],F:4.7%,M:0.0%,n:149	C:98.26%[D:0.0%],F:1.74%,M:0.0%,n:115		L60L, MGF_100-3L, MGF_360-19Ra, MGF_360-21R, MGF_110-1L, EP402R, MGF_110-12L
MW736598.1	181742	161	2019 WB	I	Illumina; Sanger dideoxy sequencing	bwa-mem v. 0.7.17	C:94.59%[D:0.0%],F:5.41%,M:0.0%,n:148	C:98.26%[D:0.0%],F:1.74%,M:0.0%,n:115		MGF_110-12L, MGF_360-3L, EP402R, MGF_110-1L, MGF_360-2L, MGF_360-1La, L60L, MGF_505-7R		C:98.66%[D:0.0%],F:1.34%,M:0.0%,n:149	C:100.0%[D:0.0%],F:0.0%,M:0.0%,n:115		MGF_110-2L, MGF_360-2L
OR460738.1	190592	170	50665.5_2168/AL/2022 Italy	II	Illumina	iVar v. 1.3.1	C:98.65%[D:0.0%],F:1.35%,M:0.0%,n:148	C:99.13%[D:0.0%],F:0.87%,M:0.0%,n:115		MGF_110-13La, C122R		C:93.96%[D:0.0%],F:6.04%,M:0.0%,n:149	C:97.39%[D:0.0%],F:2.61%,M:0.0%,n:115		MGF_360-19Ra, MGF_110-13La, C122R, L60L, MGF_360-21R, EP402R, MGF_110-1L, MGF_110-12L, MGF_100-3L
OR031244.1	187848	168	Korea/Pig/Gimpo1/2019	II	Illumina	GENEIOUS PRIME v. 2023/05/15	C:99.32%[D:0.0%],F:0.68%,M:0.0%,n:148	C:100.0%[D:0.0%],F:0.0%,M:0.0%,n:115		MGF_360-14L		C:94.63%[D:0.0%],F:5.37%,M:0.0%,n:149	C:98.26%[D:0.0%],F:1.74%,M:0.0%,n:115		L60L, EP402R, MGF_100-3L, MGF_110-1L, MGF_360-14L, MGF_360-21R, MGF_360-19Ra, MGF_110-12L
OR371518.1	184707	168	Ghana2021-105	II	Illumina	CLC Genomics Workbench v. 23	C:95.95%[D:0.0%],F:2.03%,M:2.03%,n:148	C:100.0%[D:0.0%],F:0.0%,M:0.0%,n:115		MGF_360-18R, MGF_360-16R, MGF_360-13L	MGF_110-13La, MGF_360-4L, MGF_110-12L	C:93.29%[D:0.0%],F:4.7%,M:2.01%,n:149	C:98.26%[D:0.0%],F:1.74%,M:0.0%,n:115		EP402R, MGF_360-19Ra, MGF_360-13L, L60L, MGF_110-1L, MGF_360-18R, MGF_360-16R	MGF_110-13La, MGF_360-4L, MGF_110-12L
MN270977.1	184581	168	26/Ss/2004	I	Illumina; Sanger dideoxy sequencing	Bowtie2 v. 2.3.3.1; SPAdes v. 3.11.1	C:91.89%[D:0.0%],F:8.11%,M:0.0%,n:148	C:97.39%[D:0.0%],F:2.61%,M:0.0%,n:115		MGF_360-4L, MGF_360-3L, R298L, MGF_110-1L, MGF_505-7R, EP402R, MGF_360-16R, MGF_110-13La, MGF_360-1La, L60L, MGF_360-14L, MGF_110-12L		C:95.97%[D:0.0%],F:4.03%,M:0.0%,n:149	C:99.13%[D:0.0%],F:0.87%,M:0.0%,n:115		MGF_110-2L, MGF_360-4L, MGF_110-13La, MGF_360-16R, R298L, MGF_360-14L
MW049116.2	187848	167	Korea/pig/Yeoncheon1/2019	II	Illumina	Geneious Prime@2023.1.12	C:100.0%[D:0.0%],F:0.0%,M:0.0%,n:148	C:100.0%[D:0.0%],F:0.0%,M:0.0%,n:115				C:95.3%[D:0.0%],F:4.7%,M:0.0%,n:149	C:98.26%[D:0.0%],F:1.74%,M:0.0%,n:115		MGF_360-19Ra, MGF_110-12L, EP402R, MGF_110-1L, MGF_100-3L, L60L, MGF_360-21R
LR813622.1	183186	163	Tanzania/Rukwa/2017/1	II			C:95.95%[D:0.0%],F:2.7%,M:1.35%,n:148	C:98.26%[D:0.0%],F:1.74%,M:0.0%,n:115		MGF_360-14L, A238L, MGF_505-4R, I196L	MGF_360-2L, MGF_360-1La	C:92.62%[D:0.0%],F:6.04%,M:1.34%,n:149	C:96.52%[D:0.0%],F:3.48%,M:0.0%,n:115		MGF_110-12L, A238L, MGF_110-1L, L60L, MGF_360-19Ra, MGF_505-4R, MGF_360-14L, EP402R, I196L	MGF_360-2L, MGF_360-21R
MN270979.1	184206	163	97/Ot/2012	I	Illumina; Sanger dideoxy sequencing	Bowtie2 v. 2.3.3.1; SPAdes v. 3.11.1	C:95.27%[D:0.0%],F:4.73%,M:0.0%,n:148	C:98.26%[D:0.0%],F:1.74%,M:0.0%,n:115		MGF_360-3L, L60L, MGF_110-1L, MGF_505-7R, EP402R, MGF_110-12L, MGF_360-1La		C:99.33%[D:0.0%],F:0.67%,M:0.0%,n:149	C:100.0%[D:0.0%],F:0.0%,M:0.0%,n:115		MGF_110-2L
OP312970.1	181741	162	19155_WB	I	Illumina; Sanger dideoxy sequencing	bwa-mem v. 0.7.17	C:92.57%[D:0.0%],F:7.43%,M:0.0%,n:148	C:97.39%[D:0.0%],F:2.61%,M:0.0%,n:115		L60L, R298L, EP402R, MGF_360-4L, MGF_360-14L, MGF_360-16R, MGF_505-7R, MGF_110-12L, MGF_360-1La, MGF_360-3L, MGF_110-1L		C:96.64%[D:0.0%],F:3.36%,M:0.0%,n:149	C:99.13%[D:0.0%],F:0.87%,M:0.0%,n:115		MGF_360-4L, MGF_110-2L, R298L, MGF_360-16R, MGF_360-14L
KJ747406.1	189387	170	Kashino 04/13	II	Sanger dideoxy sequencing	BioEdit v. 7.2.5.0	C:95.95%[D:0.0%],F:3.38%,M:0.68%,n:148	C:95.65%[D:0.0%],F:3.48%,M:0.87%,n:115		K196R, C122R, MGF_360-1La, I196L, G1211R	B66L	C:91.95%[D:0.0%],F:7.38%,M:0.67%,n:149	C:93.91%[D:0.0%],F:5.22%,M:0.87%,n:115		K196R, EP402R, MGF_360-21R, I196L, MGF_360-19Ra, MGF_110-12L, MGF_100-3L, L60L, MGF_110-1L, C122R, G1211R	B66L
PP982229.1	188592	169	ASFV/Amur_2022/WB-911	II	MGI	CLC Genomics Workbench v. 9	C:98.65%[D:0.0%],F:1.35%,M:0.0%,n:148	C:100.0%[D:0.0%],F:0.0%,M:0.0%,n:115		MGF_360-14L, MGF_360-16R		C:93.96%[D:0.0%],F:6.04%,M:0.0%,n:149	C:98.26%[D:0.0%],F:1.74%,M:0.0%,n:115		MGF_360-21R, MGF_360-16R, MGF_110-12L, MGF_110-1L, MGF_360-14L, L60L, EP402R, MGF_100-3L, MGF_360-19Ra
PP552742.1	180641	161	BEN-OPNB1	II	Illumina	Spades v. 3.15.4	C:95.95%[D:0.0%],F:2.03%,M:2.03%,n:148	C:99.13%[D:0.0%],F:0.87%,M:0.0%,n:115		MGF_360-13L, MGF_360-16R, C122R	MGF_110-13La, MGF_360-4L, MGF_110-12L	C:93.29%[D:0.0%],F:4.7%,M:2.01%,n:149	C:97.39%[D:0.0%],F:2.61%,M:0.0%,n:115		EP402R, C122R, MGF_360-13L, MGF_110-1L, L60L, MGF_360-16R, MGF_360-19Ra	MGF_110-13La, MGF_360-4L, MGF_110-12L
MW723495.1	181754	162	72398 WB	I	Illumina; Sanger dideoxy sequencing	bwa-mem v. 0.7.17	C:93.24%[D:0.0%],F:6.76%,M:0.0%,n:148	C:98.26%[D:0.0%],F:1.74%,M:0.0%,n:115		MGF_360-14L, MGF_110-12L, MGF_360-4L, MGF_110-1L, MGF_505-7R, MGF_360-16R, EP402R, MGF_360-1La, MGF_360-3L, L60L		C:97.32%[D:0.0%],F:2.68%,M:0.0%,n:149	C:100.0%[D:0.0%],F:0.0%,M:0.0%,n:115		MGF_110-2L, MGF_360-14L, MGF_360-4L, MGF_360-16R
MK128995.1	189393	168	China/2018/AnhuiXCGQ	II	BGISEQ-500	MAQ v. 0.7.1	C:99.32%[D:0.0%],F:0.68%,M:0.0%,n:148	C:99.13%[D:0.0%],F:0.87%,M:0.0%,n:115		C122R		C:94.63%[D:0.0%],F:5.37%,M:0.0%,n:149	C:97.39%[D:0.0%],F:2.61%,M:0.0%,n:115		EP402R, MGF_110-12L, MGF_110-1L, C122R, MGF_360-21R, MGF_360-19Ra, MGF_100-3L, L60L
LR899131.1	189950	179	ASFV Ken.rie1	X			C:67.57%[D:0.0%],F:25.68%,M:6.76%,n:148	C:78.26%[D:0.0%],F:19.13%,M:2.61%,n:115		MGF_360-4L, I215L, K205R, E120R, MGF_110-1L, CP204L, L83L, MGF_110-12L, MGF_505-5R, MGF_360-16R, B117L, DP96R, MGF_505-9R, KP177R, B407L, D129L, MGF_360-15R, B475L, I9R, MGF_505-2R, A151R, A137R, MGF_360-9L, MGF_360-2L, MGF_360-11L, MGF_360-8L, A238L, I10L, MGF_505-6R, I196L, EP402R, I177L, E183L, MGF_360-13L, MGF_505-4R, DP238L, MGF_360-3L, QP383R	L60L, MGF_360-19Ra, MGF_505-7R, MGF_505-3R, MGF_360-10L, MGF_360-1La, A240L, MGF_100-3L, MGF_360-18R, EP84R	C:67.79%[D:0.0%],F:30.2%,M:2.01%,n:149	C:79.13%[D:0.0%],F:20.0%,M:0.87%,n:115		MGF_360-19Ra, D129L, MGF_100-3L, DP96R, MGF_360-2L, MGF_110-2L, MGF_505-4R, A240L, MGF_505-5R, MGF_505-6R, EP402R, MGF_110-12L, MGF_360-10L, MGF_360-8L, KP177R, MGF_360-13L, K205R, I215L, MGF_505-9R, QP383R, MGF_360-18R, MGF_360-3L, EP364R, MGF_505-2R, MGF_505-3R, MGF_360-9L, B475L, DP238L, A137R, CP204L, E183L, A238L, I9R, I196L, B117L, MGF_360-15R, I177L, I10L, A151R, MGF_360-16R, MGF_360-4L, M…	L60L, MGF_505-7R, MGF_360-21R
OR660089.1	189844	169	ShanDong2021	II	Oxford Nanopore	NanoFilt v. 2.8.0; Minimap2 v. 2.26-r1175; Samtools v. 1.16.1; medaka v. 1.7.2; Homopolish v. 0.4.1	C:99.32%[D:0.0%],F:0.68%,M:0.0%,n:148	C:99.13%[D:0.0%],F:0.87%,M:0.0%,n:115		C122R		C:94.63%[D:0.0%],F:5.37%,M:0.0%,n:149	C:97.39%[D:0.0%],F:2.61%,M:0.0%,n:115		MGF_110-1L, MGF_100-3L, L60L, EP402R, MGF_360-21R, MGF_110-12L, MGF_360-19Ra, C122R
OR460731.1	190599	170	47169.12_1495/GE/2022 Italy	II	Illumina	iVar v. 1.3.1	C:98.65%[D:0.0%],F:1.35%,M:0.0%,n:148	C:99.13%[D:0.0%],F:0.87%,M:0.0%,n:115		C122R, MGF_110-13La		C:93.96%[D:0.0%],F:6.04%,M:0.0%,n:149	C:97.39%[D:0.0%],F:2.61%,M:0.0%,n:115		MGF_110-12L, MGF_360-19Ra, MGF_360-21R, MGF_100-3L, MGF_110-13La, EP402R, L60L, C122R, MGF_110-1L
NC_044959.2	190584	168	ASFV Georgia 2007/1	II			C:100.0%[D:0.0%],F:0.0%,M:0.0%,n:148	C:100.0%[D:0.0%],F:0.0%,M:0.0%,n:115				C:95.3%[D:0.0%],F:4.7%,M:0.0%,n:149	C:98.26%[D:0.0%],F:1.74%,M:0.0%,n:115		MGF_100-3L, L60L, MGF_110-1L, MGF_360-19Ra, MGF_360-21R, MGF_110-12L, EP402R
OL845885.1	183126	163	PPA989_10a	II	IonTorrent	bwa-MEM v. 0.7.8	C:95.95%[D:0.0%],F:0.68%,M:3.38%,n:148	C:100.0%[D:0.0%],F:0.0%,M:0.0%,n:115		MGF_505-1R	MGF_505-3R, MGF_360-12L, MGF_505-2R, MGF_360-14L, MGF_360-13L	C:91.28%[D:0.0%],F:5.37%,M:3.36%,n:149	C:98.26%[D:0.0%],F:1.74%,M:0.0%,n:115		MGF_360-19Ra, MGF_360-21R, L60L, MGF_100-3L, EP402R, MGF_110-12L, MGF_505-1R, MGF_110-1L	MGF_505-3R, MGF_360-12L, MGF_505-2R, MGF_360-14L, MGF_360-13L
MW306191.1	189256	170	ASFV/Primorsky 19/WB-6723	II	Illumina	CLC Genomics Workbench v. V9.5.2	C:99.32%[D:0.0%],F:0.68%,M:0.0%,n:148	C:99.13%[D:0.0%],F:0.87%,M:0.0%,n:115		C122R		C:94.63%[D:0.0%],F:5.37%,M:0.0%,n:149	C:97.39%[D:0.0%],F:2.61%,M:0.0%,n:115		MGF_110-12L, C122R, MGF_110-1L, MGF_360-19Ra, EP402R, MGF_360-21R, MGF_100-3L, L60L
OR371520.1	184712	166	Ghana2021-27	II	Illumina	CLC Genomics Workbench v. 23	C:96.62%[D:0.0%],F:1.35%,M:2.03%,n:148	C:100.0%[D:0.0%],F:0.0%,M:0.0%,n:115		MGF_360-2L, MGF_360-16R	MGF_110-13La, MGF_360-4L, MGF_110-12L	C:93.96%[D:0.0%],F:4.03%,M:2.01%,n:149	C:98.26%[D:0.0%],F:1.74%,M:0.0%,n:115		MGF_110-1L, MGF_360-2L, MGF_360-19Ra, MGF_360-16R, L60L, EP402R	MGF_110-13La, MGF_360-4L, MGF_110-12L
ON260838.2	177416	162	7212WB	I	Illumina; Sanger dideoxy sequencing	bwa-mem v. 0.7.17	C:91.89%[D:0.0%],F:6.76%,M:1.35%,n:148	C:98.26%[D:0.0%],F:1.74%,M:0.0%,n:115		MGF_505-7R, MGF_110-1L, MGF_360-3L, L60L, MGF_360-14L, MGF_110-13La, MGF_360-16R, EP402R, MGF_110-12L, MGF_360-1La	MGF_360-6L, MGF_300-1L	C:95.97%[D:0.0%],F:2.68%,M:1.34%,n:149	C:100.0%[D:0.0%],F:0.0%,M:0.0%,n:115		MGF_360-14L, MGF_360-16R, MGF_110-13La, MGF_110-2L	MGF_360-6L, MGF_300-1L
OR371524.1	183536	163	Ghana2021-57	II	Illumina	CLC Genomics Workbench v. 23	C:95.95%[D:0.0%],F:1.35%,M:2.7%,n:148	C:100.0%[D:0.0%],F:0.0%,M:0.0%,n:115		MGF_360-13L, MGF_360-16R	MGF_110-13La, MGF_360-4L, MGF_360-1La, MGF_110-12L	C:92.62%[D:0.0%],F:4.7%,M:2.68%,n:149	C:98.26%[D:0.0%],F:1.74%,M:0.0%,n:115		MGF_360-19Ra, MGF_360-13L, MGF_110-1L, EP402R, L60L, MGF_360-16R, MGF_360-2L	MGF_110-13La, MGF_360-4L, MGF_360-21R, MGF_110-12L
MT180393.1	186498	167	ASFV_NgheAn_2019	II	Illumina	Spades v. 3.12.0	C:97.97%[D:0.0%],F:2.03%,M:0.0%,n:148	C:99.13%[D:0.0%],F:0.87%,M:0.0%,n:115		MGF_360-1La, C122R, MGF_360-14L		C:93.96%[D:0.0%],F:6.04%,M:0.0%,n:149	C:97.39%[D:0.0%],F:2.61%,M:0.0%,n:115		MGF_360-14L, MGF_360-21R, L60L, MGF_110-12L, MGF_110-1L, EP402R, MGF_360-19Ra, MGF_100-3L, C122R
OR460739.1	190599	170	50665.8_2167/AL/2022 Italy	II	Illumina	iVar v. 1.3.1	C:98.65%[D:0.0%],F:1.35%,M:0.0%,n:148	C:99.13%[D:0.0%],F:0.87%,M:0.0%,n:115		MGF_110-13La, C122R		C:93.96%[D:0.0%],F:6.04%,M:0.0%,n:149	C:97.39%[D:0.0%],F:2.61%,M:0.0%,n:115		MGF_110-1L, L60L, MGF_110-13La, MGF_100-3L, MGF_360-21R, EP402R, C122R, MGF_110-12L, MGF_360-19Ra
OQ737679.1	180555	159	pig/HuB1/2019	II	Illumina	SOAP denovo v. v. 2.04	C:97.97%[D:0.0%],F:0.68%,M:1.35%,n:148	C:99.13%[D:0.0%],F:0.87%,M:0.0%,n:115		C122R	MGF_110-1L, MGF_360-3L	C:93.29%[D:0.0%],F:4.7%,M:2.01%,n:149	C:97.39%[D:0.0%],F:2.61%,M:0.0%,n:115		MGF_110-12L, MGF_360-21R, C122R, L60L, MGF_360-19Ra, MGF_100-3L, EP402R	MGF_110-1L, MGF_360-3L, MGF_110-2L
NC_044944.1	193886	176	Kenya 1950	X			C:70.27%[D:0.68%],F:22.97%,M:6.76%,n:148	C:80.0%[D:0.0%],F:17.39%,M:2.61%,n:115	MGF_360-6L	MGF_505-5R, B475L, KP177R, MGF_360-3L, MGF_360-8L, MGF_360-4L, MGF_505-9R, I10L, E183L, MGF_110-13La, MGF_360-13L, MGF_360-9L, I215L, A151R, B117L, DP238L, MGF_360-2L, I9R, L83L, D129L, A238L, MGF_505-6R, MGF_110-12L, EP402R, K205R, MGF_360-15R, MGF_360-16R, I177L, QP383R, DP96R, A137R, MGF_360-11L, CP204L, I196L	L60L, I7L, MGF_360-19Ra, MGF_505-7R, MGF_505-3R, MGF_360-10L, MGF_360-1La, A240L, MGF_100-3L, MGF_360-18R	C:68.46%[D:0.67%],F:28.86%,M:2.68%,n:149	C:79.13%[D:0.0%],F:20.0%,M:0.87%,n:115	MGF_360-6L	MGF_110-13La, MGF_360-13L, L83L, I10L, K205R, MGF_100-3L, MGF_360-19Ra, MGF_360-10L, MGF_360-8L, MGF_360-9L, MGF_505-5R, D129L, DP96R, DP238L, I215L, MGF_360-4L, B117L, A137R, MGF_505-4R, E183L, MGF_110-2L, I177L, CP204L, MGF_110-12L, EP402R, MGF_360-15R, MGF_505-9R, MGF_360-3L, A238L, KP177R, A240L, EP364R, MGF_360-16R, MGF_505-3R, B475L, MGF_360-2L, A151R, MGF_505-6R, QP383R, I9R, G1211R, MGF_3…	L60L, MGF_505-7R, MGF_360-18R, MGF_360-21R
OX376255.1	190595	171	2021ASP00902	II			C:98.65%[D:0.0%],F:1.35%,M:0.0%,n:148	C:99.13%[D:0.0%],F:0.87%,M:0.0%,n:115		O174L, MGF_360-15R		C:93.96%[D:0.0%],F:6.04%,M:0.0%,n:149	C:97.39%[D:0.0%],F:2.61%,M:0.0%,n:115		MGF_360-21R, MGF_100-3L, MGF_110-12L, EP402R, MGF_360-15R, O174L, MGF_110-1L, MGF_360-19Ra, L60L
OR387519.1	182999	161	CAM1982	I	Illumina; Nanopore; Sanger dideoxy sequencing	SPades v. 13.3.1	C:94.59%[D:0.0%],F:5.41%,M:0.0%,n:148	C:96.52%[D:0.0%],F:3.48%,M:0.0%,n:115		MGF_360-3L, B407L, L60L, MGF_110-1L, MGF_360-16R, B602L, MGF_110-12L, EP402R		C:97.99%[D:0.0%],F:2.01%,M:0.0%,n:149	C:99.13%[D:0.0%],F:0.87%,M:0.0%,n:115		MGF_110-2L, B602L, MGF_360-16R
MW736606.1	181759	162	34403	I	Illumina; Sanger dideoxy sequencing	bwa-mem v. 0.7.17	C:92.57%[D:0.0%],F:7.43%,M:0.0%,n:148	C:97.39%[D:0.0%],F:2.61%,M:0.0%,n:115		MGF_110-13La, MGF_110-12L, MGF_360-4L, R298L, MGF_360-3L, MGF_360-1La, L60L, MGF_110-1L, EP402R, MGF_505-7R, MGF_360-16R		C:96.64%[D:0.0%],F:3.36%,M:0.0%,n:149	C:99.13%[D:0.0%],F:0.87%,M:0.0%,n:115		MGF_110-2L, R298L, MGF_110-13La, MGF_360-4L, MGF_360-16R
OQ504954.1	185395	167	Pig/Henan/123014/2022	recombinant of I and II	Sanger dideoxy sequencing		C:94.59%[D:0.0%],F:4.05%,M:1.35%,n:148	C:97.39%[D:0.0%],F:2.61%,M:0.0%,n:115		L60L, B602L, MGF_110-13La, MGF_360-14L, B169L, MGF_110-1L	MGF_360-6L, MGF_110-12L	C:94.63%[D:0.0%],F:4.03%,M:1.34%,n:149	C:98.26%[D:0.0%],F:1.74%,M:0.0%,n:115		MGF_360-19Ra, MGF_360-14L, B602L, EP402R, MGF_100-3L, MGF_110-13La	MGF_360-6L, MGF_110-12L
ON260840.1	182085	163	28784WB	I	Illumina; Sanger dideoxy sequencing	bwa-mem v. 0.7.17	C:93.24%[D:0.0%],F:6.76%,M:0.0%,n:148	C:97.39%[D:0.0%],F:2.61%,M:0.0%,n:115		MGF_110-12L, MGF_110-1L, MGF_505-7R, MGF_360-3L, L60L, MGF_360-16R, MGF_360-1La, EP402R, R298L, MGF_360-4L		C:97.32%[D:0.0%],F:2.68%,M:0.0%,n:149	C:99.13%[D:0.0%],F:0.87%,M:0.0%,n:115		MGF_360-16R, MGF_110-2L, R298L, MGF_360-4L
MH025917.1	188628	170	R7	IX	Illumina	SPAdes v. 3.10.1	C:66.22%[D:0.0%],F:29.05%,M:4.73%,n:148	C:77.39%[D:0.0%],F:20.0%,M:2.61%,n:115		MGF_360-3L, L83L, MGF_360-4L, MGF_505-2R, MGF_110-13La, D129L, MGF_360-2L, B602L, I215L, MGF_360-8L, MGF_360-13L, B117L, EP402R, DP238L, MGF_505-3R, MGF_505-5R, A137R, MGF_505-9R, E183L, MGF_360-16R, MGF_505-4R, MGF_360-15R, I196L, QP383R, B407L, A238L, L60L, MGF_110-12L, CP204L, I10L, MGF_360-1La, KP177R, I267L, MGF_505-6R, A151R, I177L, MGF_360-9L, MGF_360-6L, MGF_360-11L, B475L, MGF_360-18R, K…	I7L, MGF_360-19Ra, MGF_505-7R, MGF_360-10L, DP96R, A240L, MGF_100-3L	C:66.44%[D:0.0%],F:30.87%,M:2.68%,n:149	C:77.39%[D:0.0%],F:21.74%,M:0.87%,n:115		KP177R, D129L, MGF_360-4L, MGF_360-11L, MGF_505-4R, EP402R, MGF_505-9R, MGF_360-13L, MGF_360-9L, MGF_505-2R, A238L, B169L, I196L, L60L, MGF_360-6L, MGF_505-3R, L83L, A240L, A137R, MGF_100-3L, QP383R, MGF_360-2L, I9R, I10L, MGF_110-2L, B475L, I267L, MGF_360-15R, MGF_110-13La, B602L, A151R, MGF_360-3L, K205R, MGF_505-6R, MGF_360-18R, MGF_360-10L, MGF_505-5R, B117L, MGF_360-16R, I177L, B407L, E183L,…	MGF_360-19Ra, MGF_505-7R, DP96R, MGF_360-21R
MW306192.1	189263	167	ASFV/Ulyanovsk 19/WB-5699	II	Illumina	CLC Genomics Workbench v. V9.5.2	C:98.65%[D:0.0%],F:1.35%,M:0.0%,n:148	C:98.26%[D:0.0%],F:1.74%,M:0.0%,n:115		K205R, C122R		C:93.96%[D:0.0%],F:6.04%,M:0.0%,n:149	C:96.52%[D:0.0%],F:3.48%,M:0.0%,n:115		C122R, MGF_360-19Ra, MGF_100-3L, MGF_360-21R, MGF_110-1L, MGF_110-12L, L60L, EP402R, K205R
PP982245.1	189394	169	ASFV/Sverdlovskaya_2021/DP-9914	II	MGI	CLC Genomics Workbench v. 9	C:99.32%[D:0.0%],F:0.68%,M:0.0%,n:148	C:99.13%[D:0.0%],F:0.87%,M:0.0%,n:115		C122R		C:94.63%[D:0.0%],F:5.37%,M:0.0%,n:149	C:97.39%[D:0.0%],F:2.61%,M:0.0%,n:115		MGF_100-3L, EP402R, MGF_360-19Ra, MGF_110-1L, MGF_360-21R, MGF_110-12L, L60L, C122R
OR460734.1	190584	170	34612_2115/RM/2022 Italy	II	Illumina	iVar v. 1.3.1	C:99.32%[D:0.0%],F:0.68%,M:0.0%,n:148	C:99.13%[D:0.0%],F:0.87%,M:0.0%,n:115		C122R		C:94.63%[D:0.0%],F:5.37%,M:0.0%,n:149	C:97.39%[D:0.0%],F:2.61%,M:0.0%,n:115		MGF_360-19Ra, L60L, MGF_110-12L, C122R, EP402R, MGF_360-21R, MGF_100-3L, MGF_110-1L
OX376273.1	190600	172	2021ASP03711	II			C:96.62%[D:0.0%],F:3.38%,M:0.0%,n:148	C:98.26%[D:0.0%],F:1.74%,M:0.0%,n:115		C122R, MGF_100-3L, O174L, MGF_360-10L, MGF_505-4R		C:92.62%[D:0.0%],F:7.38%,M:0.0%,n:149	C:96.52%[D:0.0%],F:3.48%,M:0.0%,n:115		MGF_110-12L, MGF_360-21R, L60L, MGF_100-3L, EP402R, MGF_360-19Ra, MGF_505-4R, MGF_110-1L, MGF_360-10L, O174L, C122R
MW791752.1	190565	170	ASFV2020-008-B	II	Illumina	Bowtie2 v. 2.2.9	C:97.97%[D:0.0%],F:2.03%,M:0.0%,n:148	C:98.26%[D:0.0%],F:1.74%,M:0.0%,n:115		B125R, C122R, MGF_360-2L		C:93.29%[D:0.0%],F:6.71%,M:0.0%,n:149	C:96.52%[D:0.0%],F:3.48%,M:0.0%,n:115		MGF_110-1L, MGF_110-12L, C122R, EP402R, B125R, MGF_360-2L, L60L, MGF_100-3L, MGF_360-19Ra, MGF_360-21R
OX376259.1	190611	173	2021ASP02665	II			C:96.62%[D:0.0%],F:3.38%,M:0.0%,n:148	C:98.26%[D:0.0%],F:1.74%,M:0.0%,n:115		MGF_100-3L, MGF_360-10L, O174L, MGF_505-4R, C122R		C:92.62%[D:0.0%],F:7.38%,M:0.0%,n:149	C:96.52%[D:0.0%],F:3.48%,M:0.0%,n:115		C122R, MGF_100-3L, MGF_360-21R, MGF_110-12L, MGF_110-1L, EP402R, O174L, MGF_505-4R, MGF_360-19Ra, L60L, MGF_360-10L
MT872723.1	189113	168	VN/HY-ASFV1	II	Illumina	CLC workbench v. V10	C:99.32%[D:0.0%],F:0.68%,M:0.0%,n:148	C:100.0%[D:0.0%],F:0.0%,M:0.0%,n:115		MGF_360-14L		C:94.63%[D:0.0%],F:5.37%,M:0.0%,n:149	C:98.26%[D:0.0%],F:1.74%,M:0.0%,n:115		EP402R, MGF_110-12L, MGF_360-21R, MGF_100-3L, MGF_110-1L, L60L, MGF_360-19Ra, MGF_360-14L
MZ325862.1	189248	170	ASFV/Zabaykali/WB-5314/2020	II	Illumina	CLC Genomics Workbench v. v. 9.5.2	C:99.32%[D:0.0%],F:0.68%,M:0.0%,n:148	C:99.13%[D:0.0%],F:0.87%,M:0.0%,n:115		C717R		C:94.63%[D:0.0%],F:5.37%,M:0.0%,n:149	C:97.39%[D:0.0%],F:2.61%,M:0.0%,n:115		L60L, MGF_360-19Ra, MGF_110-1L, MGF_100-3L, C717R, MGF_110-12L, MGF_360-21R, EP402R
OX376263.1	190595	170	2021ASP02207	II			C:97.97%[D:0.0%],F:2.03%,M:0.0%,n:148	C:97.39%[D:0.0%],F:2.61%,M:0.0%,n:115		A240L, O174L, C122R		C:93.29%[D:0.0%],F:6.71%,M:0.0%,n:149	C:95.65%[D:0.0%],F:4.35%,M:0.0%,n:115		MGF_360-19Ra, L60L, MGF_110-12L, MGF_360-21R, MGF_110-1L, A240L, C122R, EP402R, O174L, MGF_100-3L
MN270972.1	183723	163	140/Or/1985	I	Illumina; Sanger dideoxy sequencing	Bowtie2 v. 2.3.3.1; SPAdes v. 3.11.1	C:95.27%[D:0.0%],F:4.73%,M:0.0%,n:148	C:97.39%[D:0.0%],F:2.61%,M:0.0%,n:115		MGF_360-3L, EP402R, L60L, B602L, MGF_360-1La, MGF_110-12L, MGF_110-1L		C:98.66%[D:0.0%],F:1.34%,M:0.0%,n:149	C:99.13%[D:0.0%],F:0.87%,M:0.0%,n:115		MGF_110-2L, B602L
PP750552.1	185346	170	Uganda898	X	Illumina	Spades v. 3.15.4	C:69.59%[D:0.0%],F:23.65%,M:6.76%,n:148	C:78.26%[D:0.0%],F:20.0%,M:1.74%,n:115		MGF_110-12L, MGF_360-16R, K205R, MGF_505-9R, MGF_360-9L, DP238L, I10L, MGF_505-6R, I196L, I215L, QP383R, E183L, MGF_360-3L, A238L, CP204L, D129L, MGF_360-4L, A151R, L83L, E120R, MGF_360-13L, B169L, MGF_505-5R, MGF_360-15R, B475L, KP177R, EP402R, MGF_360-11L, MGF_110-13La, B117L, I9R, A137R, I177L, DP96R, B407L	L60L, MGF_360-19Ra, MGF_505-7R, MGF_505-3R, MGF_360-10L, MGF_360-2L, MGF_360-1La, A240L, MGF_100-3L, MGF_360-18R	C:69.13%[D:0.0%],F:28.19%,M:2.68%,n:149	C:78.26%[D:0.0%],F:20.87%,M:0.87%,n:115		I177L, EP402R, MGF_360-16R, A240L, B475L, DP238L, MGF_110-13La, MGF_360-9L, A238L, MGF_110-2L, MGF_360-18R, B602L, MGF_360-19Ra, DP96R, MGF_505-9R, MGF_360-11L, MGF_505-3R, K205R, I9R, L83L, I10L, I196L, MGF_110-12L, B117L, MGF_360-4L, MGF_505-5R, MGF_360-10L, EP364R, MGF_100-3L, I215L, KP177R, MGF_505-4R, A137R, QP383R, E183L, B169L, MGF_505-6R, A151R, D129L, MGF_360-3L, CP204L, MGF_360-15R	L60L, MGF_505-7R, MGF_360-2L, MGF_360-21R
NC_044941.1	182362	164	L60	I			C:95.27%[D:0.0%],F:4.73%,M:0.0%,n:148	C:96.52%[D:0.0%],F:3.48%,M:0.0%,n:115		B602L, MGF_110-12L, L60L, MGF_110-1L, MGF_360-16R, EP402R, M1249L		C:95.97%[D:0.0%],F:4.03%,M:0.0%,n:149	C:97.39%[D:0.0%],F:2.61%,M:0.0%,n:115		B602L, MGF_360-19Ra, M1249L, MGF_360-16R, EP402R, MGF_110-2L
MW723499.1	181751	162	22137	I	Illumina; Sanger dideoxy sequencing	bwa-mem v. 0.7.17	C:93.24%[D:0.0%],F:6.76%,M:0.0%,n:148	C:98.26%[D:0.0%],F:1.74%,M:0.0%,n:115		MGF_360-3L, MGF_505-7R, L60L, MGF_110-1L, EP402R, MGF_360-1La, MGF_110-12L, MGF_360-16R, MGF_360-4L, MGF_360-14L		C:97.32%[D:0.0%],F:2.68%,M:0.0%,n:149	C:100.0%[D:0.0%],F:0.0%,M:0.0%,n:115		MGF_360-16R, MGF_360-14L, MGF_110-2L, MGF_360-4L
OR159217.1	189411	168	S-S-VR-413000-00015	II	Illumina	CLC genomic workbench v. 8.0	C:99.32%[D:0.0%],F:0.68%,M:0.0%,n:148	C:99.13%[D:0.0%],F:0.87%,M:0.0%,n:115		C122R		C:94.63%[D:0.0%],F:5.37%,M:0.0%,n:149	C:97.39%[D:0.0%],F:2.61%,M:0.0%,n:115		MGF_360-21R, MGF_360-19Ra, L60L, MGF_110-1L, MGF_100-3L, EP402R, MGF_110-12L, C122R
OR460735.1	190590	169	34616_2119/RM2022 Italy	II	Illumina	iVar v. 1.3.1	C:99.32%[D:0.0%],F:0.68%,M:0.0%,n:148	C:99.13%[D:0.0%],F:0.87%,M:0.0%,n:115		C122R		C:94.63%[D:0.0%],F:5.37%,M:0.0%,n:149	C:97.39%[D:0.0%],F:2.61%,M:0.0%,n:115		MGF_100-3L, EP402R, MGF_360-21R, L60L, MGF_110-12L, C122R, MGF_110-1L, MGF_360-19Ra
MT496893.1	189393	168	GZ201801	II			C:99.32%[D:0.0%],F:0.68%,M:0.0%,n:148	C:99.13%[D:0.0%],F:0.87%,M:0.0%,n:115		C122R		C:94.63%[D:0.0%],F:5.37%,M:0.0%,n:149	C:97.39%[D:0.0%],F:2.61%,M:0.0%,n:115		L60L, MGF_360-21R, MGF_110-12L, MGF_100-3L, MGF_360-19Ra, C122R, EP402R, MGF_110-1L
MW791756.1	190559	170	ASFV2020-018-B	II	Illumina	Bowtie2 v. 2.2.9	C:97.97%[D:0.0%],F:2.03%,M:0.0%,n:148	C:98.26%[D:0.0%],F:1.74%,M:0.0%,n:115		MGF_360-2L, B125R, C122R		C:93.29%[D:0.0%],F:6.71%,M:0.0%,n:149	C:96.52%[D:0.0%],F:3.48%,M:0.0%,n:115		C122R, MGF_100-3L, MGF_110-1L, B125R, EP402R, L60L, MGF_360-2L, MGF_110-12L, MGF_360-21R, MGF_360-19Ra
OR387521.1	181952	163	CMR2018/lab1	I	Illumina; Nanopore; Sanger dideoxy sequencing	SPades v. 13.3.1	C:94.59%[D:0.0%],F:5.41%,M:0.0%,n:148	C:97.39%[D:0.0%],F:2.61%,M:0.0%,n:115		B602L, MGF_110-1L, MGF_360-18R, EP402R, MGF_360-3L, MGF_360-16R, L60L, MGF_110-12L		C:97.32%[D:0.0%],F:2.68%,M:0.0%,n:149	C:99.13%[D:0.0%],F:0.87%,M:0.0%,n:115		MGF_110-2L, MGF_360-18R, B602L, MGF_360-16R
MW723498.1	181804	163	72912 WB	I	Illumina; Sanger dideoxy sequencing	bwa-mem v. 0.7.17	C:92.57%[D:0.0%],F:7.43%,M:0.0%,n:148	C:97.39%[D:0.0%],F:2.61%,M:0.0%,n:115		MGF_360-3L, MGF_505-7R, EP402R, MGF_360-1La, MGF_110-1L, MGF_110-13La, R298L, L60L, MGF_360-4L, MGF_360-16R, MGF_110-12L		C:96.64%[D:0.0%],F:3.36%,M:0.0%,n:149	C:99.13%[D:0.0%],F:0.87%,M:0.0%,n:115		MGF_110-2L, MGF_110-13La, MGF_360-16R, MGF_360-4L, R298L
MN318203.3	183292	204	LIV_5_40	I	Illumina	CLC Genomics workbench v. 9.0.1	C:67.57%[D:0.0%],F:28.38%,M:4.05%,n:148	C:68.7%[D:0.0%],F:26.96%,M:4.35%,n:115		NP868R, MGF_100-3L, CP123L, EP402R, F334L, C122R, CP530R, C962R, E183L, MGF_300-1L, MGF_360-3L, B438L, MGF_110-1L, I10L, G1211R, A240L, QP383R, B169L, A179L, A859L, EP364R, MGF_360-10L, C717R, MGF_505-5R, MGF_505-9R, I9R, Q706L, C147L, F1055L, MGF_360-6L, F317L, CP2475L, K421R, E301R, DP96R, MGF_360-4L, MGF_360-9L, B962L, D345L, D1133L, I196L, MGF_360-2L	L60L, ASFV_G_ACD_01020, L11L, DP79L, B175L, MGF_110-12L	C:72.48%[D:0.0%],F:23.49%,M:4.03%,n:149	C:72.17%[D:0.0%],F:23.48%,M:4.35%,n:115		F1055L, F317L, MGF_360-4L, Q706L, K421R, DP96R, CP123L, C717R, D1133L, EP402R, F334L, MGF_300-1L, B438L, CP2475L, D345L, G1211R, C147L, MGF_505-9R, B962L, C962R, B169L, NP868R, MGF_360-9L, A859L, QP383R, E301R, MGF_360-3L, MGF_360-2L, E183L, I9R, CP530R, I196L, C122R, MGF_360-6L, MGF_505-5R	L60L, ASFV_G_ACD_01020, L11L, DP79L, B175L, MGF_110-12L
ON260839.2	177417	162	7303WB	I	Illumina; Sanger dideoxy sequencing	bwa-mem v. 0.7.17	C:91.89%[D:0.0%],F:6.76%,M:1.35%,n:148	C:98.26%[D:0.0%],F:1.74%,M:0.0%,n:115		MGF_110-1L, MGF_360-1La, MGF_505-7R, EP402R, MGF_360-16R, MGF_110-13La, MGF_360-14L, L60L, MGF_110-12L, MGF_360-3L	MGF_360-6L, MGF_300-1L	C:95.97%[D:0.0%],F:2.68%,M:1.34%,n:149	C:100.0%[D:0.0%],F:0.0%,M:0.0%,n:115		MGF_110-13La, MGF_360-16R, MGF_360-14L, MGF_110-2L	MGF_360-6L, MGF_300-1L
MW791757.1	190565	171	ASFV2020-019-B	II	Illumina	Bowtie2 v. 2.2.9	C:98.65%[D:0.0%],F:1.35%,M:0.0%,n:148	C:99.13%[D:0.0%],F:0.87%,M:0.0%,n:115		C122R, MGF_360-2L		C:93.96%[D:0.0%],F:6.04%,M:0.0%,n:149	C:97.39%[D:0.0%],F:2.61%,M:0.0%,n:115		MGF_360-19Ra, EP402R, C122R, MGF_100-3L, MGF_110-1L, L60L, MGF_360-21R, MGF_110-12L, MGF_360-2L
ON380540.1	189456	169	HB31A	II	MGI	megahit v. 1.2.9	C:99.32%[D:0.0%],F:0.68%,M:0.0%,n:148	C:100.0%[D:0.0%],F:0.0%,M:0.0%,n:115		MGF_360-2L		C:94.63%[D:0.0%],F:5.37%,M:0.0%,n:149	C:98.26%[D:0.0%],F:1.74%,M:0.0%,n:115		L60L, MGF_360-21R, EP402R, MGF_110-12L, MGF_110-1L, MGF_360-19Ra, MGF_360-2L, MGF_100-3L
LR722600.1	190594	168	ASFV CzechRepublic 2017/1	II			C:99.32%[D:0.0%],F:0.68%,M:0.0%,n:148	C:99.13%[D:0.0%],F:0.87%,M:0.0%,n:115		C122R		C:94.63%[D:0.0%],F:5.37%,M:0.0%,n:149	C:97.39%[D:0.0%],F:2.61%,M:0.0%,n:115		MGF_360-19Ra, L60L, MGF_100-3L, MGF_360-21R, MGF_110-12L, MGF_110-1L, C122R, EP402R
MW465755.1	186237	165	VNUA-ASFV-05L1/HaNam/VN/2020	II			C:97.97%[D:0.0%],F:1.35%,M:0.68%,n:148	C:99.13%[D:0.0%],F:0.87%,M:0.0%,n:115		C122R, MGF_360-14L	MGF_360-1La	C:93.96%[D:0.0%],F:6.04%,M:0.0%,n:149	C:97.39%[D:0.0%],F:2.61%,M:0.0%,n:115		MGF_110-12L, EP402R, MGF_360-14L, MGF_360-19Ra, C122R, L60L, MGF_110-1L, MGF_100-3L, MGF_360-21R
OR145832.1	187849	166	Korea/Pig/Inje1/2021	II	Illumina	GENEIOUS PRIME v. 2023/05/15	C:99.32%[D:0.0%],F:0.68%,M:0.0%,n:148	C:100.0%[D:0.0%],F:0.0%,M:0.0%,n:115		MGF_360-14L		C:94.63%[D:0.0%],F:5.37%,M:0.0%,n:149	C:98.26%[D:0.0%],F:1.74%,M:0.0%,n:115		MGF_110-12L, MGF_360-14L, MGF_110-1L, L60L, MGF_360-19Ra, EP402R, MGF_360-21R, MGF_100-3L
PP982234.1	190583	170	ASFV/JAO_2020/DP-6768	II	MGI	CLC Genomics Workbench v. 9	C:99.32%[D:0.0%],F:0.68%,M:0.0%,n:148	C:99.13%[D:0.0%],F:0.87%,M:0.0%,n:115		C122R		C:94.63%[D:0.0%],F:5.37%,M:0.0%,n:149	C:97.39%[D:0.0%],F:2.61%,M:0.0%,n:115		MGF_360-21R, MGF_110-12L, MGF_100-3L, EP402R, C122R, MGF_110-1L, L60L, MGF_360-19Ra
ON400500.1	178014	160	YNFN202103	II	BGI	SPAdes v. v3.13.0	C:95.95%[D:0.0%],F:0.68%,M:3.38%,n:148	C:99.13%[D:0.0%],F:0.0%,M:0.87%,n:115		MGF_360-13L	MGF_110-13La, MGF_360-4L, EP402R, MGF_360-6L, MGF_110-12L	C:92.62%[D:0.0%],F:4.03%,M:3.36%,n:149	C:98.26%[D:0.0%],F:0.87%,M:0.87%,n:115		L60L, MGF_110-1L, MGF_100-3L, MGF_360-19Ra, MGF_360-21R, MGF_360-13L	MGF_110-13La, MGF_360-4L, EP402R, MGF_360-6L, MGF_110-12L
ON409979.1	184521	164	TAN/17/Kibaha	II	Illumina NovaSeq	SPAdes v. 3.13.1	C:96.62%[D:0.0%],F:2.7%,M:0.68%,n:148	C:97.39%[D:0.0%],F:2.61%,M:0.0%,n:115		MGF_360-2L, I196L, A238L, C122R	MGF_360-1La	C:93.29%[D:0.0%],F:6.04%,M:0.67%,n:149	C:95.65%[D:0.0%],F:4.35%,M:0.0%,n:115		MGF_110-1L, I196L, C122R, L60L, MGF_360-19Ra, MGF_110-12L, MGF_360-2L, EP402R, A238L	MGF_360-21R
PP982225.1	190567	172	ASFV/Amur_2021/WB-10591	II	MGI	CLC Genomics Workbench v. 9	C:97.97%[D:0.0%],F:2.03%,M:0.0%,n:148	C:99.13%[D:0.0%],F:0.87%,M:0.0%,n:115		MGF_505-2R, C122R, MGF_360-16R		C:93.29%[D:0.0%],F:6.71%,M:0.0%,n:149	C:97.39%[D:0.0%],F:2.61%,M:0.0%,n:115		MGF_100-3L, L60L, C122R, MGF_360-19Ra, MGF_360-21R, MGF_110-1L, MGF_110-12L, EP402R, MGF_505-2R, MGF_360-16R
OZ005803.1	182715	162	KE/2012/Busia.564	IX			C:65.54%[D:0.0%],F:28.38%,M:6.08%,n:148	C:76.52%[D:0.0%],F:20.87%,M:2.61%,n:115		CP204L, E183L, A151R, MGF_505-9R, I215L, K205R, MGF_360-15R, A238L, MGF_360-16R, MGF_505-10R, KP177R, MGF_360-18R, B407L, MGF_360-4L, MGF_360-3L, I9R, MGF_505-2R, MGF_360-1La, MGF_360-9L, B602L, I177L, MGF_360-11L, MGF_505-4R, MGF_110-13La, B475L, I196L, MGF_505-5R, L83L, I8L, MGF_505-3R, MGF_505-6R, EP402R, I10L, I267L, A137R, QP383R, DP238L, L60L, MGF_360-13L, B117L, D129L, MGF_360-8L	I7L, MGF_360-19Ra, MGF_505-7R, MGF_360-10L, DP96R, MGF_360-2L, A240L, MGF_100-3L, MGF_110-12L	C:65.1%[D:0.0%],F:32.21%,M:2.68%,n:149	C:76.52%[D:0.0%],F:22.61%,M:0.87%,n:115		MGF_360-4L, A238L, EP402R, D129L, I215L, MGF_505-5R, I9R, MGF_360-13L, L83L, MGF_100-3L, MGF_505-4R, MGF_360-9L, MGF_505-9R, I10L, QP383R, MGF_360-11L, I267L, K205R, B169L, MGF_360-21R, MGF_360-2L, I196L, MGF_360-18R, B475L, I177L, MGF_360-15R, DP238L, A151R, I8L, B117L, MGF_360-16R, MGF_505-3R, MGF_360-12L, B407L, A240L, CP204L, MGF_110-2L, MGF_360-8L, MGF_110-13La, L60L, MGF_505-2R, MGF_505-6R,…	MGF_360-19Ra, MGF_505-7R, DP96R, MGF_110-12L
OR660698.1	190047	171	DG_6759_19	II			C:100.0%[D:0.0%],F:0.0%,M:0.0%,n:148	C:100.0%[D:0.0%],F:0.0%,M:0.0%,n:115				C:95.3%[D:0.0%],F:4.7%,M:0.0%,n:149	C:98.26%[D:0.0%],F:1.74%,M:0.0%,n:115		L60L, MGF_100-3L, MGF_110-12L, EP402R, MGF_360-19Ra, MGF_360-21R, MGF_110-1L
OP823269.1	187835	171		II	Illumina	SPAdes v. 3.15	C:97.97%[D:0.0%],F:2.03%,M:0.0%,n:148	C:99.13%[D:0.0%],F:0.87%,M:0.0%,n:115		C122R, MGF_360-2L, MGF_360-13L		C:93.29%[D:0.0%],F:6.71%,M:0.0%,n:149	C:97.39%[D:0.0%],F:2.61%,M:0.0%,n:115		MGF_110-12L, C122R, MGF_360-21R, MGF_360-2L, MGF_360-19Ra, MGF_360-13L, MGF_100-3L, L60L, EP402R, MGF_110-1L
MG939586.1	189393	168	Pol16_29413_o23	II	Illumina	Geneious v. R9	C:99.32%[D:0.0%],F:0.68%,M:0.0%,n:148	C:99.13%[D:0.0%],F:0.87%,M:0.0%,n:115		C122R		C:94.63%[D:0.0%],F:5.37%,M:0.0%,n:149	C:97.39%[D:0.0%],F:2.61%,M:0.0%,n:115		L60L, EP402R, MGF_110-1L, C122R, MGF_360-19Ra, MGF_110-12L, MGF_100-3L, MGF_360-21R
MW788406.1	181733	159	22943_2008	I			C:94.59%[D:0.0%],F:5.41%,M:0.0%,n:148	C:98.26%[D:0.0%],F:1.74%,M:0.0%,n:115		MGF_110-1L, MGF_360-1La, MGF_360-3L, EP402R, L60L, MGF_360-16R, MGF_110-12L, MGF_505-7R		C:98.66%[D:0.0%],F:1.34%,M:0.0%,n:149	C:100.0%[D:0.0%],F:0.0%,M:0.0%,n:115		MGF_360-16R, MGF_110-2L
OK236383.1	170032	148	ASF/IND/20/CAD/543	II	Illumina	BWA MEM v. 0.7.17	C:85.14%[D:0.0%],F:3.38%,M:11.49%,n:148	C:93.04%[D:0.0%],F:1.74%,M:5.22%,n:115		B602L, MGF_360-18R, MGF_360-9L, MGF_360-16R, CP2475L	MGF_110-13La, MGF_505-1R, I7L, MGF_505-7R, MGF_360-4L, MGF_360-12L, I10L, MGF_360-10L, MGF_360-14L, EP402R, MGF_360-6L, L11L, I8L, I9R, MGF_110-12L, MGF_360-11L, MGF_360-13L	C:83.89%[D:0.0%],F:5.37%,M:10.74%,n:149	C:92.17%[D:0.0%],F:3.48%,M:4.35%,n:115		L60L, B602L, CP2475L, EP402R, MGF_110-1L, MGF_360-16R, MGF_360-18R, MGF_360-9L	MGF_110-13La, MGF_505-1R, I7L, MGF_505-7R, MGF_360-4L, MGF_360-12L, I10L, MGF_360-10L, MGF_360-14L, MGF_360-6L, L11L, I8L, I9R, MGF_110-12L, MGF_360-11L, MGF_360-13L
PP348677.1	182459	165	Primorsky 2023 DP-4560.Rec	recombinant of I and II	MGI	CLC Genomics Workshop v. 9	C:93.24%[D:0.0%],F:4.73%,M:2.03%,n:148	C:97.39%[D:0.0%],F:2.61%,M:0.0%,n:115		MGF_360-14L, MGF_360-2L, MGF_110-1L, B169L, L60L, B602L, MGF_110-13La	MGF_360-1La, MGF_360-6L, MGF_110-12L	C:93.29%[D:0.0%],F:4.7%,M:2.01%,n:149	C:98.26%[D:0.0%],F:1.74%,M:0.0%,n:115		MGF_110-13La, B602L, MGF_360-14L, MGF_360-2L, EP402R, MGF_360-19Ra, MGF_100-3L	MGF_360-6L, MGF_360-21R, MGF_110-12L
OR135685.1	189529	180	SG/NParks/A-MAM-2023-02-00021	II	Illumina and Nanopore	samtools v. 1.17	C:91.22%[D:0.0%],F:8.78%,M:0.0%,n:148	C:90.43%[D:0.0%],F:9.57%,M:0.0%,n:115		H108R, C475L, F317L, NP1450L, C147L, MGF_360-14L, M1249L, B962L, B125R, A238L, O174L, MGF_360-2L, G1211R		C:86.58%[D:0.0%],F:12.75%,M:0.67%,n:149	C:88.7%[D:0.0%],F:11.3%,M:0.0%,n:115		B125R, B962L, MGF_110-12L, NP1450L, L60L, O174L, EP402R, F317L, A238L, M1249L, MGF_100-3L, G1211R, MGF_360-19Ra, H108R, MGF_360-2L, C475L, MGF_360-14L, MGF_110-1L, C147L	MGF_360-21R
MT166692.1	166931	145	ASFV_Hanoi_2019	II	Illumina	Spades v. 3.12.0	C:91.22%[D:0.0%],F:1.35%,M:7.43%,n:148	C:97.39%[D:0.0%],F:0.0%,M:2.61%,n:115		MGF_360-14L, MGF_360-2L	MGF_110-13La, L60L, MGF_360-4L, MGF_110-1L, MGF_360-1La, MGF_360-6L, MGF_300-1L, MGF_360-3L, MGF_110-12L, L83L, KP177R	C:88.59%[D:0.0%],F:3.36%,M:8.05%,n:149	C:96.52%[D:0.0%],F:0.87%,M:2.61%,n:115		EP402R, MGF_360-19Ra, MGF_360-2L, MGF_100-3L, MGF_360-14L	MGF_110-13La, L60L, MGF_360-4L, MGF_110-1L, MGF_360-6L, MGF_300-1L, MGF_360-3L, MGF_360-21R, MGF_110-2L, MGF_110-12L, L83L, KP177R
PP737711.1	189514	199	MSR2022S1	II	Oxford Nanopore Technologies	LILO v. April 2024	C:79.73%[D:0.0%],F:18.92%,M:1.35%,n:148	C:78.26%[D:0.0%],F:20.0%,M:1.74%,n:115		MGF_505-7R, H171R, D1133L, H124R, EP364R, CP2475L, MGF_505-4R, S183L, B962L, B385R, NP1450L, G1211R, MGF_505-2R, MGF_360-2L, H339R, H233R, D345L, B646L, B354L, O174L, MGF_505-9R, M1249L, H108R, D205R, NP868R, P1192R, B125R, F1055L	A238L, B119L	C:75.17%[D:0.0%],F:23.49%,M:1.34%,n:149	C:76.52%[D:0.0%],F:21.74%,M:1.74%,n:115		MGF_505-4R, MGF_110-1L, MGF_110-12L, H124R, EP364R, B962L, MGF_100-3L, H171R, B385R, G1211R, S183L, NP868R, P1192R, L60L, MGF_360-2L, D345L, EP402R, O174L, B125R, D1133L, MGF_505-7R, F1055L, CP2475L, H339R, B354L, H108R, MGF_360-21R, M1249L, B646L, D205R, MGF_505-9R, MGF_505-2R, NP1450L, MGF_360-19Ra, H233R	A238L, B119L
OX376253.1	190595	173	2021ASP01957	II			C:97.3%[D:0.0%],F:2.7%,M:0.0%,n:148	C:99.13%[D:0.0%],F:0.87%,M:0.0%,n:115		O174L, MGF_360-10L, MGF_100-3L, MGF_505-4R		C:93.29%[D:0.0%],F:6.71%,M:0.0%,n:149	C:97.39%[D:0.0%],F:2.61%,M:0.0%,n:115		MGF_360-19Ra, MGF_360-21R, MGF_360-10L, MGF_110-1L, MGF_110-12L, MGF_505-4R, O174L, MGF_100-3L, L60L, EP402R
NC_044953.1	192714	175	Mkuzi 1979	VII			C:95.95%[D:0.0%],F:3.38%,M:0.68%,n:148	C:97.39%[D:0.0%],F:1.74%,M:0.87%,n:115		MGF_110-13La, EP402R, MGF_110-12L, QP509L, MGF_360-16R	C122R	C:95.97%[D:0.0%],F:3.36%,M:0.67%,n:149	C:96.52%[D:0.0%],F:2.61%,M:0.87%,n:115		L60L, MGF_110-13La, QP509L, EP402R, MGF_360-16R	C122R
OR180305.1	188585	166	Korea/PC1432/2021	II	Illumina	GATK HaplotypeCaller v. v. 4.0	C:100.0%[D:0.0%],F:0.0%,M:0.0%,n:148	C:100.0%[D:0.0%],F:0.0%,M:0.0%,n:115				C:95.3%[D:0.0%],F:4.7%,M:0.0%,n:149	C:98.26%[D:0.0%],F:1.74%,M:0.0%,n:115		MGF_110-1L, MGF_100-3L, L60L, MGF_110-12L, MGF_360-21R, MGF_360-19Ra, EP402R
MT459800.1	189252	166	ASFV/Kabardino-Balkaria 19/WB-964	II	Illumina	CLC Genomics Workbench v. 9.5.2	C:99.32%[D:0.0%],F:0.68%,M:0.0%,n:148	C:99.13%[D:0.0%],F:0.87%,M:0.0%,n:115		C122R		C:94.63%[D:0.0%],F:5.37%,M:0.0%,n:149	C:97.39%[D:0.0%],F:2.61%,M:0.0%,n:115		MGF_360-19Ra, L60L, MGF_100-3L, MGF_110-12L, MGF_360-21R, C122R, MGF_110-1L, EP402R
PP737716.1	189501	183	MDR202311F	II	Oxford Nanopore Technologies	LILO v. April 2024	C:91.22%[D:0.0%],F:8.11%,M:0.68%,n:148	C:90.43%[D:0.0%],F:8.7%,M:0.87%,n:115		B962L, MGF_360-2L, B125R, NP419L, CP2475L, MGF_505-5R, I196L, NP1450L, E423R, E301R, O174L, M1249L	A238L	C:87.25%[D:0.0%],F:12.08%,M:0.67%,n:149	C:89.57%[D:0.0%],F:9.57%,M:0.87%,n:115		O174L, MGF_360-21R, L60L, E423R, M1249L, CP2475L, B125R, NP1450L, E301R, MGF_505-5R, MGF_110-1L, MGF_100-3L, NP419L, B962L, MGF_360-19Ra, MGF_110-12L, EP402R, MGF_360-2L	A238L
ON075797.1	188950	167	Korea/YC1/2019	II	Illumina	GATK HaplotypeCaller v. 4.0	C:100.0%[D:0.0%],F:0.0%,M:0.0%,n:148	C:100.0%[D:0.0%],F:0.0%,M:0.0%,n:115				C:95.3%[D:0.0%],F:4.7%,M:0.0%,n:149	C:98.26%[D:0.0%],F:1.74%,M:0.0%,n:115		MGF_110-12L, EP402R, MGF_100-3L, MGF_110-1L, L60L, MGF_360-19Ra, MGF_360-21R
MW723500.1	181755	164	44076	I	Illumina; Sanger dideoxy sequencing	bwa-mem v. 0.7.17	C:93.24%[D:0.0%],F:6.76%,M:0.0%,n:148	C:98.26%[D:0.0%],F:1.74%,M:0.0%,n:115		MGF_110-13La, MGF_360-14L, L60L, EP402R, MGF_360-3L, MGF_505-7R, MGF_360-16R, MGF_110-1L, MGF_360-1La, MGF_110-12L		C:97.32%[D:0.0%],F:2.68%,M:0.0%,n:149	C:100.0%[D:0.0%],F:0.0%,M:0.0%,n:115		MGF_110-2L, MGF_360-14L, MGF_110-13La, MGF_360-16R
OR159218.1	189429	168	S-S-VR-413000-00008	II	Illumina	CLC genomic workbench v. 8.0	C:100.0%[D:0.0%],F:0.0%,M:0.0%,n:148	C:100.0%[D:0.0%],F:0.0%,M:0.0%,n:115				C:95.3%[D:0.0%],F:4.7%,M:0.0%,n:149	C:98.26%[D:0.0%],F:1.74%,M:0.0%,n:115		L60L, MGF_110-12L, MGF_360-21R, MGF_110-1L, EP402R, MGF_100-3L, MGF_360-19Ra
NC_001659.2	170101	148	BA71V	I			C:84.46%[D:0.0%],F:4.73%,M:10.81%,n:148	C:93.04%[D:0.0%],F:2.61%,M:4.35%,n:115		B602L, MGF_110-1L, MGF_360-9L, EP402R, MGF_360-18R, MGF_360-16R, L60L	MGF_110-13La, MGF_505-1R, I7L, MGF_505-7R, MGF_360-4L, MGF_360-12L, I10L, MGF_360-10L, MGF_360-14L, MGF_360-6L, L11L, I8L, I9R, MGF_110-12L, MGF_360-11L, MGF_360-13L	C:85.91%[D:0.0%],F:3.36%,M:10.74%,n:149	C:93.91%[D:0.0%],F:1.74%,M:4.35%,n:115		MGF_360-9L, L60L, MGF_360-18R, MGF_360-16R, B602L	MGF_110-13La, MGF_505-1R, I7L, MGF_505-7R, MGF_360-4L, MGF_360-12L, I10L, MGF_360-10L, MGF_360-14L, MGF_360-6L, L11L, I8L, I9R, MGF_110-12L, MGF_360-11L, MGF_360-13L
MW736601.1	181793	163	49179 WB	I	Illumina; Sanger dideoxy sequencing	bwa-mem v. 0.7.17	C:92.57%[D:0.0%],F:7.43%,M:0.0%,n:148	C:97.39%[D:0.0%],F:2.61%,M:0.0%,n:115		EP402R, MGF_110-13La, MGF_360-3L, L60L, MGF_360-16R, MGF_110-1L, R298L, MGF_505-7R, MGF_360-1La, MGF_110-12L, MGF_360-4L		C:96.64%[D:0.0%],F:3.36%,M:0.0%,n:149	C:99.13%[D:0.0%],F:0.87%,M:0.0%,n:115		R298L, MGF_110-2L, MGF_110-13La, MGF_360-4L, MGF_360-16R
MW723483.1	181751	161	Nu1990_1	I	Illumina; Sanger dideoxy sequencing	bwa-mem v. 0.7.17	C:93.24%[D:0.0%],F:6.76%,M:0.0%,n:148	C:97.39%[D:0.0%],F:2.61%,M:0.0%,n:115		MGF_110-1L, MGF_360-4L, MGF_360-1La, EP402R, MGF_360-3L, L60L, MGF_110-12L, R298L, MGF_505-7R, MGF_360-16R		C:97.32%[D:0.0%],F:2.68%,M:0.0%,n:149	C:99.13%[D:0.0%],F:0.87%,M:0.0%,n:115		MGF_360-4L, R298L, MGF_360-16R, MGF_110-2L
OX376250.1	190587	170	2020ASP02805	II			C:97.97%[D:0.0%],F:2.03%,M:0.0%,n:148	C:98.26%[D:0.0%],F:1.74%,M:0.0%,n:115		C122R, MGF_360-15R, O174L		C:93.29%[D:0.0%],F:6.71%,M:0.0%,n:149	C:96.52%[D:0.0%],F:3.48%,M:0.0%,n:115		MGF_360-15R, O174L, MGF_110-12L, MGF_360-19Ra, MGF_110-1L, MGF_360-21R, EP402R, C122R, MGF_100-3L, L60L
MT847621.1	189409	169	Pol18_28298_O111	II	Illumina	CLC Genomic Workbench v. 20	C:99.32%[D:0.0%],F:0.68%,M:0.0%,n:148	C:99.13%[D:0.0%],F:0.87%,M:0.0%,n:115		C122R		C:94.63%[D:0.0%],F:5.37%,M:0.0%,n:149	C:97.39%[D:0.0%],F:2.61%,M:0.0%,n:115		MGF_360-19Ra, MGF_360-21R, MGF_110-12L, MGF_110-1L, L60L, EP402R, MGF_100-3L, C122R
MW791755.1	190565	172	ASFV2020-015-B	II	Illumina	Bowtie2 v. 2.2.9	C:97.97%[D:0.0%],F:2.03%,M:0.0%,n:148	C:98.26%[D:0.0%],F:1.74%,M:0.0%,n:115		MGF_360-2L, I9R, B125R		C:93.29%[D:0.0%],F:6.71%,M:0.0%,n:149	C:96.52%[D:0.0%],F:3.48%,M:0.0%,n:115		EP402R, MGF_100-3L, MGF_110-1L, MGF_110-12L, I9R, B125R, MGF_360-2L, L60L, MGF_360-19Ra, MGF_360-21R
OR271566.1	189389	169	Mon_Dom	II	IonTorrent	SPAdes v. 3.11.1; Bowtie 2 v. 2.3.5.1	C:99.32%[D:0.0%],F:0.68%,M:0.0%,n:148	C:99.13%[D:0.0%],F:0.87%,M:0.0%,n:115		C122R		C:94.63%[D:0.0%],F:5.37%,M:0.0%,n:149	C:97.39%[D:0.0%],F:2.61%,M:0.0%,n:115		MGF_110-12L, MGF_110-1L, MGF_360-19Ra, EP402R, C122R, MGF_100-3L, MGF_360-21R, L60L
OL622042.1	189400	168	wild boar/SNJ/2020	II	Illumina	SOAP denovo v. 2.04	C:97.97%[D:0.0%],F:1.35%,M:0.68%,n:148	C:98.26%[D:0.0%],F:0.87%,M:0.87%,n:115		MGF_360-14L, C122R	B66L	C:93.29%[D:0.0%],F:6.04%,M:0.67%,n:149	C:96.52%[D:0.0%],F:2.61%,M:0.87%,n:115		MGF_360-19Ra, L60L, MGF_110-12L, MGF_360-21R, C122R, MGF_360-14L, MGF_110-1L, EP402R, MGF_100-3L	B66L
OX376271.1	190599	174	2021ASP03658	II			C:96.62%[D:0.0%],F:3.38%,M:0.0%,n:148	C:98.26%[D:0.0%],F:1.74%,M:0.0%,n:115		MGF_100-3L, O174L, MGF_505-4R, C122R, MGF_360-10L		C:92.62%[D:0.0%],F:7.38%,M:0.0%,n:149	C:96.52%[D:0.0%],F:3.48%,M:0.0%,n:115		MGF_110-12L, L60L, MGF_360-19Ra, EP402R, C122R, O174L, MGF_360-10L, MGF_100-3L, MGF_360-21R, MGF_110-1L, MGF_505-4R
MW528218.1	186525	165	ASFV/ARRIAH/CV-1/50	II	Illumina	CLC Genomics Workbench v. v. 9.5.2	C:95.95%[D:0.0%],F:0.68%,M:3.38%,n:148	C:95.65%[D:0.0%],F:0.87%,M:3.48%,n:115		K205R	I10L, L11L, I8L, MGF_360-18R, I9R	C:91.28%[D:0.0%],F:5.37%,M:3.36%,n:149	C:93.91%[D:0.0%],F:2.61%,M:3.48%,n:115		MGF_110-12L, L60L, MGF_360-19Ra, MGF_110-1L, EP402R, K205R, MGF_100-3L, MGF_360-21R	I10L, L11L, I8L, MGF_360-18R, I9R
MG939584.1	189399	170	Pol16_20538_o9	II	Illumina	Geneious v. R9	C:97.97%[D:0.0%],F:1.35%,M:0.68%,n:148	C:97.39%[D:0.0%],F:1.74%,M:0.87%,n:115		I177L, CP2475L	KP177R	C:93.29%[D:0.0%],F:6.04%,M:0.67%,n:149	C:95.65%[D:0.0%],F:3.48%,M:0.87%,n:115		I177L, EP402R, MGF_110-12L, MGF_360-19Ra, MGF_100-3L, L60L, MGF_360-21R, CP2475L, MGF_110-1L	KP177R
PP982237.1	190594	170	ASFV/Khabarovsk_2021/WB-3967	II	MGI	CLC Genomics Workbench v. 9	C:99.32%[D:0.0%],F:0.68%,M:0.0%,n:148	C:99.13%[D:0.0%],F:0.87%,M:0.0%,n:115		C122R		C:94.63%[D:0.0%],F:5.37%,M:0.0%,n:149	C:97.39%[D:0.0%],F:2.61%,M:0.0%,n:115		C122R, MGF_360-21R, MGF_360-19Ra, MGF_110-12L, EP402R, MGF_110-1L, L60L, MGF_100-3L
OZ005798.1	182717	160	KE/2013/Busia.3.field	IX			C:64.86%[D:0.0%],F:28.38%,M:6.76%,n:148	C:75.65%[D:0.0%],F:20.87%,M:3.48%,n:115		L60L, KP177R, A151R, I196L, E183L, EP402R, MGF_505-3R, MGF_360-4L, MGF_505-5R, DP238L, CP204L, MGF_360-16R, K205R, MGF_360-3L, I215L, I267L, I10L, MGF_360-18R, MGF_360-15R, MGF_505-2R, MGF_360-9L, MGF_110-13La, MGF_360-11L, I9R, QP383R, L83L, MGF_505-10R, B602L, MGF_505-4R, B407L, I177L, MGF_360-13L, MGF_505-6R, MGF_360-8L, MGF_360-1La, B117L, A238L, I8L, A137R, B475L, MGF_505-9R, D129L	I7L, MGF_360-19Ra, MGF_505-7R, MGF_360-10L, DP96R, C122R, MGF_360-2L, A240L, MGF_100-3L, MGF_110-12L	C:64.43%[D:0.0%],F:32.21%,M:3.36%,n:149	C:75.65%[D:0.0%],F:22.61%,M:1.74%,n:115		A137R, MGF_360-18R, MGF_505-2R, I215L, MGF_110-2L, B407L, A238L, MGF_360-16R, MGF_360-8L, MGF_360-10L, B475L, E183L, MGF_360-4L, MGF_360-9L, QP383R, MGF_100-3L, MGF_505-4R, KP177R, B169L, D129L, A240L, I10L, MGF_360-2L, MGF_360-13L, MGF_360-21R, MGF_505-9R, I9R, A151R, L60L, B602L, I196L, MGF_360-3L, MGF_360-12L, MGF_505-5R, MGF_505-6R, CP204L, MGF_110-13La, B117L, MGF_505-3R, K205R, L83L, MGF_36…	MGF_360-19Ra, MGF_505-7R, DP96R, C122R, MGF_110-12L
MW736602.1	181813	160	53706	I	Illumina; Sanger dideoxy sequencing	bwa-mem v. 0.7.17	C:93.92%[D:0.0%],F:6.08%,M:0.0%,n:148	C:98.26%[D:0.0%],F:1.74%,M:0.0%,n:115		MGF_360-4L, MGF_360-1La, MGF_505-7R, L60L, MGF_360-3L, EP402R, MGF_110-1L, MGF_110-12L, MGF_360-16R		C:97.99%[D:0.0%],F:2.01%,M:0.0%,n:149	C:100.0%[D:0.0%],F:0.0%,M:0.0%,n:115		MGF_360-16R, MGF_110-2L, MGF_360-4L
MN913970.1	188277	171	Liv13/33	VII	IonTorrent	SPAdes v. 3.10.0; MIRA v. 4.0.2	C:96.62%[D:0.0%],F:3.38%,M:0.0%,n:148	C:98.26%[D:0.0%],F:1.74%,M:0.0%,n:115		MGF_110-12L, EP402R, MGF_300-4L, MGF_360-19Ra, B602L		C:95.97%[D:0.0%],F:4.03%,M:0.0%,n:149	C:96.52%[D:0.0%],F:3.48%,M:0.0%,n:115		B602L, EP402R, B407L, L60L, MGF_360-19Ra, MGF_300-4L
OR371517.1	184953	165	Ghana2021-01	I			C:93.92%[D:0.0%],F:5.41%,M:0.68%,n:148	C:95.65%[D:0.0%],F:3.48%,M:0.87%,n:115		EP402R, MGF_110-1L, I267L, L60L, MGF_360-14L, B602L, MGF_110-12L, MGF_360-3L	L11L	C:95.97%[D:0.0%],F:3.36%,M:0.67%,n:149	C:97.39%[D:0.0%],F:1.74%,M:0.87%,n:115		B602L, MGF_360-19Ra, MGF_360-14L, I267L, MGF_110-2L	L11L
OL845884.1	183126	164	PPA989_5a	II	IonTorrent	bwa-MEM v. 0.7.8	C:95.95%[D:0.0%],F:0.68%,M:3.38%,n:148	C:100.0%[D:0.0%],F:0.0%,M:0.0%,n:115		MGF_505-1R	MGF_505-3R, MGF_360-12L, MGF_505-2R, MGF_360-14L, MGF_360-13L	C:91.28%[D:0.0%],F:5.37%,M:3.36%,n:149	C:98.26%[D:0.0%],F:1.74%,M:0.0%,n:115		MGF_110-1L, MGF_360-19Ra, EP402R, MGF_110-12L, MGF_360-21R, L60L, MGF_100-3L, MGF_505-1R	MGF_505-3R, MGF_360-12L, MGF_505-2R, MGF_360-14L, MGF_360-13L
MW361944.1	186471	176	China/GD/2019	II	Illumina	SOAP denovo v. 1.05	C:91.22%[D:0.0%],F:6.76%,M:2.03%,n:148	C:94.78%[D:0.0%],F:2.61%,M:2.61%,n:115		K421R, MGF_300-4L, A151R, MGF_505-4R, MGF_360-10L, MGF_505-6R, MGF_110-13La, MGF_360-2L, EP402R, MGF_360-3L	O174L, I196L, B438L	C:87.92%[D:0.0%],F:9.4%,M:2.68%,n:149	C:93.91%[D:0.0%],F:2.61%,M:3.48%,n:115		MGF_505-6R, MGF_505-4R, MGF_110-1L, K421R, MGF_110-13La, MGF_300-4L, MGF_110-12L, MGF_360-2L, A151R, MGF_360-10L, MGF_360-21R, L60L, MGF_100-3L, MGF_360-19Ra	O174L, I196L, EP402R, B438L
OX376260.1	190597	169	2021ASP01917	II			C:98.65%[D:0.0%],F:1.35%,M:0.0%,n:148	C:99.13%[D:0.0%],F:0.87%,M:0.0%,n:115		O174L, MGF_360-15R		C:93.96%[D:0.0%],F:6.04%,M:0.0%,n:149	C:97.39%[D:0.0%],F:2.61%,M:0.0%,n:115		EP402R, MGF_110-1L, MGF_360-15R, L60L, O174L, MGF_360-21R, MGF_100-3L, MGF_110-12L, MGF_360-19Ra
OL322099.1	189422	172	Vietnam/Pig/RG-4/01	II			C:94.59%[D:0.0%],F:5.41%,M:0.0%,n:148	C:95.65%[D:0.0%],F:4.35%,M:0.0%,n:115		M1249L, H359L, I10L, MGF_110-13La, MGF_360-14L, MGF_505-7R, B354L, C962R		C:89.93%[D:0.0%],F:10.07%,M:0.0%,n:149	C:93.91%[D:0.0%],F:6.09%,M:0.0%,n:115		MGF_110-13La, MGF_110-1L, MGF_360-19Ra, EP402R, MGF_360-21R, MGF_505-7R, M1249L, L60L, MGF_100-3L, I10L, C962R, MGF_110-12L, MGF_360-14L, H359L, B354L
MW723480.1	181925	160	Ca1978_2	I			C:95.27%[D:0.0%],F:4.73%,M:0.0%,n:148	C:97.39%[D:0.0%],F:2.61%,M:0.0%,n:115		MGF_110-1L, MGF_360-3L, MGF_110-12L, EP402R, B602L, MGF_360-16R, L60L		C:97.99%[D:0.0%],F:2.01%,M:0.0%,n:149	C:99.13%[D:0.0%],F:0.87%,M:0.0%,n:115		B602L, MGF_110-2L, MGF_360-16R
OP628183.1	188645	167	Korea/HC224/2020	II			C:100.0%[D:0.0%],F:0.0%,M:0.0%,n:148	C:100.0%[D:0.0%],F:0.0%,M:0.0%,n:115				C:95.3%[D:0.0%],F:4.7%,M:0.0%,n:149	C:98.26%[D:0.0%],F:1.74%,M:0.0%,n:115		MGF_360-21R, MGF_360-19Ra, MGF_110-12L, MGF_100-3L, EP402R, L60L, MGF_110-1L
OF448913.1	185493	171		II			C:66.89%[D:0.0%],F:33.11%,M:0.0%,n:148	C:66.09%[D:0.0%],F:33.91%,M:0.0%,n:115		A240L, MGF_360-2L, CP2475L, C129R, D1133L, S273R, H240R, O61R, A238L, C122R, D250R, P1192R, I226R, Q706L, E301R, CP530R, MGF_505-10R, B602L, NP1450L, G1211R, A179L, K421R, B646L, B175L, EP1242L, C962R, MGF_360-6L, H124R, B318L, B962L, E184L, MGF_505-4R, G1340L, MGF_360-8L, E120R, MGF_360-19Ra, I215L, L11L, C475L, MGF_360-12L, B475L, B354L, CP123L, EP364R, C717R, MGF_360-16R, MGF_360-11L, MGF_505-…		C:63.09%[D:0.0%],F:36.91%,M:0.0%,n:149	C:64.35%[D:0.0%],F:35.65%,M:0.0%,n:115		O61R, NP1450L, C475L, H240R, EP402R, MGF_505-10R, C129R, D250R, E301R, C717R, B354L, D1133L, K421R, MGF_360-6L, B175L, C122R, CP2475L, A179L, MGF_360-2L, MGF_360-16R, L11L, H124R, MGF_100-3L, MGF_360-21R, A240L, L60L, G1211R, M1249L, I226R, A238L, S273R, B602L, MGF_360-8L, MGF_360-19Ra, MGF_360-12L, EP1242L, EP364R, MGF_110-12L, B475L, Q706L, CP530R, G1340L, MGF_505-4R, I215L, E184L, B646L, MGF_1…
OR371523.1	184723	163	Ghana2021-49	II	Illumina	CLC Genomics Workbench v. 23	C:97.3%[D:0.0%],F:0.68%,M:2.03%,n:148	C:100.0%[D:0.0%],F:0.0%,M:0.0%,n:115		MGF_360-13L	MGF_110-13La, MGF_360-4L, MGF_110-12L	C:94.63%[D:0.0%],F:3.36%,M:2.01%,n:149	C:98.26%[D:0.0%],F:1.74%,M:0.0%,n:115		MGF_360-13L, MGF_110-1L, L60L, MGF_360-19Ra, EP402R	MGF_110-13La, MGF_360-4L, MGF_110-12L
OL322100.1	189408	174	Vietnam/Pig/RG-5/01	II			C:89.86%[D:0.0%],F:8.78%,M:1.35%,n:148	C:91.3%[D:0.0%],F:6.96%,M:1.74%,n:115		B175L, MGF_505-1R, MGF_505-2R, H108R, I226R, Q706L, CP312R, MGF_360-14L, MGF_505-9R, F165R, C475L, EP1242L, MGF_360-2L	C129R, B66L	C:85.23%[D:0.0%],F:13.42%,M:1.34%,n:149	C:89.57%[D:0.0%],F:8.7%,M:1.74%,n:115		MGF_110-1L, EP1242L, MGF_505-1R, MGF_505-2R, Q706L, H108R, I226R, L60L, MGF_360-2L, MGF_360-21R, C475L, B175L, MGF_360-19Ra, MGF_100-3L, MGF_110-12L, MGF_360-14L, EP402R, F165R, MGF_505-9R, CP312R	C129R, B66L
OM105587.1	181147	164	JX21	II	Illumina	SOAP denovo v. V 2.4	C:92.57%[D:0.0%],F:4.73%,M:2.7%,n:148	C:96.52%[D:0.0%],F:2.61%,M:0.87%,n:115		A859L, MGF_505-2R, O174L, MGF_110-1L, MGF_360-6L, EP402R, MGF_360-16R	MGF_110-13La, MGF_360-4L, I10L, MGF_110-12L	C:89.93%[D:0.0%],F:6.71%,M:3.36%,n:149	C:95.65%[D:0.0%],F:2.61%,M:1.74%,n:115		L60L, MGF_360-16R, MGF_505-2R, MGF_360-19Ra, O174L, MGF_100-3L, MGF_360-6L, A859L, MGF_110-1L, MGF_360-21R	MGF_110-13La, MGF_360-4L, I10L, EP402R, MGF_110-12L
MH025916.1	188627	167	R8	IX	Illumina	SPAdes v. 3.10.1	C:66.22%[D:0.0%],F:29.05%,M:4.73%,n:148	C:77.39%[D:0.0%],F:20.0%,M:2.61%,n:115		MGF_505-9R, I9R, MGF_110-13La, MGF_110-12L, MGF_360-4L, MGF_360-2L, B475L, MGF_360-18R, L83L, MGF_360-11L, E183L, A151R, A238L, MGF_360-9L, I215L, MGF_505-4R, QP383R, K205R, MGF_360-16R, B117L, MGF_505-5R, MGF_360-13L, KP177R, MGF_360-3L, MGF_505-6R, MGF_360-8L, EP402R, DP238L, I10L, L60L, MGF_505-2R, I267L, MGF_360-6L, MGF_360-15R, D129L, B602L, B407L, I177L, I196L, A137R, CP204L, MGF_360-1La, M…	I7L, MGF_360-19Ra, MGF_505-7R, MGF_360-10L, DP96R, A240L, MGF_100-3L	C:66.44%[D:0.0%],F:30.87%,M:2.68%,n:149	C:77.39%[D:0.0%],F:21.74%,M:0.87%,n:115		MGF_360-4L, B117L, MGF_360-15R, MGF_110-13La, A137R, MGF_360-13L, I10L, MGF_505-5R, EP402R, CP204L, I9R, A151R, DP238L, A240L, MGF_360-11L, MGF_505-4R, B602L, B169L, L60L, I215L, L83L, A238L, KP177R, MGF_110-2L, I177L, MGF_110-12L, MGF_360-9L, B407L, E183L, MGF_360-18R, MGF_360-2L, B475L, MGF_360-3L, K205R, MGF_360-10L, D129L, MGF_100-3L, QP383R, MGF_360-16R, MGF_505-2R, I196L, MGF_360-6L, MGF_50…	MGF_360-19Ra, MGF_505-7R, DP96R, MGF_360-21R
OL310288.1	188072	170	unverified_recombinant	II	Illumina	SPAdes v. v3.13.0	C:95.27%[D:0.0%],F:3.38%,M:1.35%,n:148	C:98.26%[D:0.0%],F:1.74%,M:0.0%,n:115		MGF_110-13La, MGF_505-2R, C122R, MGF_360-2L, I8L	MGF_360-9L, MGF_110-12L	C:91.28%[D:0.0%],F:7.38%,M:1.34%,n:149	C:96.52%[D:0.0%],F:3.48%,M:0.0%,n:115		MGF_110-1L, I8L, MGF_360-2L, C122R, MGF_360-21R, MGF_100-3L, MGF_110-13La, L60L, MGF_505-2R, MGF_360-19Ra, EP402R	MGF_360-9L, MGF_110-12L
MN641877.2	189903	175	RSA_2_2004	XX	Illumina	CLC Genomics workbench v. 9.0.1	C:81.08%[D:0.68%],F:12.84%,M:6.08%,n:148	C:84.35%[D:0.0%],F:10.43%,M:5.22%,n:115	MGF_505-6R	I177L, DP238L, I196L, E183L, MGF_300-1L, B169L, I10L, B117L, MGF_360-2L, CP2475L, MGF_360-4L, MGF_360-1La, DP96R, EP402R, MGF_110-1L, B475L, A240L, MGF_360-10L, MGF_505-11L	MGF_110-13La, L60L, MGF_360-9L, B66L, L11L, I8L, DP79L, MGF_110-12L, L83L	C:80.54%[D:0.67%],F:12.75%,M:6.71%,n:149	C:84.35%[D:0.0%],F:9.57%,M:6.09%,n:115	MGF_505-6R	MGF_360-21R, I177L, I196L, B117L, MGF_360-12L, EP402R, DP96R, MGF_110-2L, B475L, MGF_360-2L, MGF_360-10L, E183L, MGF_100-3L, DP238L, MGF_360-4L, I10L, MGF_505-4R, B169L, O174L	MGF_110-13La, L60L, D117L, MGF_360-9L, L11L, I8L, DP79L, MGF_110-12L, L83L, B119L
OR944088.1	190287	169	SY18deltaL8L	II	Illumina	SOAP denovo v. V 2.4	C:98.65%[D:0.0%],F:0.68%,M:0.68%,n:148	C:98.26%[D:0.0%],F:0.87%,M:0.87%,n:115		C122R	I8L	C:93.96%[D:0.0%],F:5.37%,M:0.67%,n:149	C:96.52%[D:0.0%],F:2.61%,M:0.87%,n:115		C122R, MGF_110-12L, EP402R, MGF_100-3L, MGF_360-21R, L60L, MGF_110-1L, MGF_360-19Ra	I8L
PP982238.1	190592	169	ASFV/Khabarovsk_2022/DP-1658	II	MGI	CLC Genomics Workbench v. 9	C:100.0%[D:0.0%],F:0.0%,M:0.0%,n:148	C:100.0%[D:0.0%],F:0.0%,M:0.0%,n:115				C:95.3%[D:0.0%],F:4.7%,M:0.0%,n:149	C:98.26%[D:0.0%],F:1.74%,M:0.0%,n:115		MGF_110-1L, MGF_360-19Ra, MGF_360-21R, MGF_100-3L, MGF_110-12L, EP402R, L60L
OR944089.1	190308	169	SY18deltaL9R	II	Illumina	SOAP denovo v. V 2.4	C:99.32%[D:0.0%],F:0.0%,M:0.68%,n:148	C:99.13%[D:0.0%],F:0.0%,M:0.87%,n:115			I9R	C:94.63%[D:0.0%],F:4.7%,M:0.67%,n:149	C:97.39%[D:0.0%],F:1.74%,M:0.87%,n:115		MGF_110-1L, L60L, EP402R, MGF_100-3L, MGF_360-19Ra, MGF_110-12L, MGF_360-21R	I9R
OR660697.1	190316	169	DG_167_20_2	II			C:98.65%[D:0.0%],F:0.68%,M:0.68%,n:148	C:98.26%[D:0.0%],F:0.87%,M:0.87%,n:115		C122R	L60L	C:94.63%[D:0.0%],F:4.7%,M:0.67%,n:149	C:97.39%[D:0.0%],F:1.74%,M:0.87%,n:115		MGF_360-21R, MGF_360-19Ra, MGF_110-12L, MGF_100-3L, MGF_110-1L, C122R, EP402R	L60L
MW736610.1	181738	161	28928	I	Illumina; Sanger dideoxy sequencing	bwa-mem v. 0.7.17	C:93.24%[D:0.0%],F:6.76%,M:0.0%,n:148	C:98.26%[D:0.0%],F:1.74%,M:0.0%,n:115		MGF_110-13La, MGF_360-3L, EP402R, MGF_360-4L, MGF_110-12L, MGF_505-7R, MGF_360-1La, L60L, MGF_360-16R, MGF_110-1L		C:97.32%[D:0.0%],F:2.68%,M:0.0%,n:149	C:100.0%[D:0.0%],F:0.0%,M:0.0%,n:115		MGF_110-2L, MGF_360-4L, MGF_110-13La, MGF_360-16R
OR271565.1	187254	165	Mon_WB	II	IonTorrent	SPAdes v. 3.11.1; Bowtie 2 v. 2.3.5.1	C:97.97%[D:0.0%],F:1.35%,M:0.68%,n:148	C:99.13%[D:0.0%],F:0.87%,M:0.0%,n:115		MGF_360-2L, C122R	MGF_360-1La	C:93.96%[D:0.0%],F:5.37%,M:0.67%,n:149	C:97.39%[D:0.0%],F:2.61%,M:0.0%,n:115		EP402R, MGF_110-1L, L60L, MGF_100-3L, MGF_360-2L, MGF_110-12L, C122R, MGF_360-19Ra	MGF_360-21R
OX376266.1	190598	173	2021ASP03643	II			C:97.3%[D:0.0%],F:2.7%,M:0.0%,n:148	C:99.13%[D:0.0%],F:0.87%,M:0.0%,n:115		MGF_505-4R, MGF_100-3L, MGF_360-10L, O174L		C:93.29%[D:0.0%],F:6.71%,M:0.0%,n:149	C:97.39%[D:0.0%],F:2.61%,M:0.0%,n:115		MGF_360-10L, EP402R, L60L, MGF_360-21R, MGF_110-12L, O174L, MGF_505-4R, MGF_110-1L, MGF_360-19Ra, MGF_100-3L
OP510033.1	190582	169	ASFV/Zabaykali_20/DP-4905	II	Illumina	CLC Genomics Workbench v. v. 9.5.2	C:100.0%[D:0.0%],F:0.0%,M:0.0%,n:148	C:100.0%[D:0.0%],F:0.0%,M:0.0%,n:115				C:95.3%[D:0.0%],F:4.7%,M:0.0%,n:149	C:98.26%[D:0.0%],F:1.74%,M:0.0%,n:115		MGF_100-3L, MGF_360-19Ra, MGF_110-1L, L60L, MGF_110-12L, MGF_360-21R, EP402R
OR145830.1	187850	167	Korea/Pig/Yeongwol/2021	II	Illumina	GENEIOUS PRIME v. 2023/05/15	C:99.32%[D:0.0%],F:0.68%,M:0.0%,n:148	C:100.0%[D:0.0%],F:0.0%,M:0.0%,n:115		MGF_360-14L		C:94.63%[D:0.0%],F:5.37%,M:0.0%,n:149	C:98.26%[D:0.0%],F:1.74%,M:0.0%,n:115		MGF_100-3L, MGF_360-19Ra, MGF_110-1L, MGF_360-14L, EP402R, MGF_360-21R, MGF_110-12L, L60L
NC_044945.1	191058	176	Ken05/Tk1	X			C:70.95%[D:0.0%],F:24.32%,M:4.73%,n:148	C:80.0%[D:0.0%],F:18.26%,M:1.74%,n:115		D129L, MGF_360-16R, MGF_505-9R, I196L, MGF_360-3L, L60L, CP204L, L83L, DP96R, MGF_360-13L, B117L, EP402R, MGF_360-4L, MGF_360-11L, MGF_360-18R, MGF_505-6R, MGF_110-12L, MGF_360-9L, K205R, I215L, E183L, A137R, QP383R, A151R, MGF_505-5R, MGF_360-2L, I10L, H108R, MGF_110-1L, B475L, DP238L, A238L, I177L, MGF_360-1La, I9R, MGF_360-15R	MGF_360-19Ra, MGF_505-7R, MGF_505-3R, MGF_360-10L, L11L, A240L, MGF_100-3L	C:69.8%[D:0.0%],F:28.86%,M:1.34%,n:149	C:79.13%[D:0.0%],F:20.0%,M:0.87%,n:115		I9R, MGF_110-2L, B117L, CP204L, I177L, EP402R, G1211R, DP96R, A240L, EP364R, I215L, A151R, L60L, MGF_360-10L, DP238L, MGF_360-9L, B602L, MGF_360-3L, B475L, MGF_360-13L, MGF_505-6R, MGF_360-21R, MGF_360-18R, K205R, MGF_100-3L, A238L, MGF_505-4R, E183L, I196L, MGF_360-19Ra, QP383R, MGF_505-3R, MGF_360-2L, MGF_110-12L, MGF_505-5R, L83L, D129L, I10L, MGF_360-16R, MGF_360-4L, MGF_360-15R, MGF_505-9R, …	MGF_505-7R, L11L
ON260841.1	181905	163	33262WB	I	Illumina; Sanger dideoxy sequencing	bwa-mem v. 0.7.17	C:92.57%[D:0.0%],F:7.43%,M:0.0%,n:148	C:97.39%[D:0.0%],F:2.61%,M:0.0%,n:115		MGF_110-13La, EP402R, MGF_110-12L, MGF_360-16R, MGF_360-3L, MGF_360-1La, MGF_505-7R, MGF_110-1L, R298L, L60L, MGF_360-4L		C:96.64%[D:0.0%],F:3.36%,M:0.0%,n:149	C:99.13%[D:0.0%],F:0.87%,M:0.0%,n:115		MGF_110-2L, MGF_360-4L, MGF_360-16R, MGF_110-13La, R298L
MW736597.1	181738	161	47039	I	Illumina; Sanger dideoxy sequencing	bwa-mem v. 0.7.17	C:93.24%[D:0.0%],F:6.76%,M:0.0%,n:148	C:98.26%[D:0.0%],F:1.74%,M:0.0%,n:115		EP402R, L60L, MGF_360-4L, MGF_110-1L, MGF_360-3L, MGF_110-12L, MGF_110-13La, MGF_360-16R, MGF_360-1La, MGF_505-7R		C:97.32%[D:0.0%],F:2.68%,M:0.0%,n:149	C:100.0%[D:0.0%],F:0.0%,M:0.0%,n:115		MGF_110-2L, MGF_110-13La, MGF_360-4L, MGF_360-16R
OL322096.1	190260	170	Vietnam/Pig/RG-1/01	II			C:98.65%[D:0.0%],F:1.35%,M:0.0%,n:148	C:99.13%[D:0.0%],F:0.87%,M:0.0%,n:115		MGF_360-14L, C122R		C:93.96%[D:0.0%],F:6.04%,M:0.0%,n:149	C:97.39%[D:0.0%],F:2.61%,M:0.0%,n:115		MGF_360-21R, L60L, MGF_360-19Ra, MGF_360-14L, EP402R, MGF_110-12L, MGF_100-3L, MGF_110-1L, C122R
MN270976.1	181651	163	60/Nu/1997	I	Illumina; Sanger dideoxy sequencing	Bowtie2 v. 2.3.3.1; SPAdes v. 3.11.1	C:92.57%[D:0.0%],F:7.43%,M:0.0%,n:148	C:97.39%[D:0.0%],F:2.61%,M:0.0%,n:115		EP402R, MGF_360-16R, MGF_360-3L, MGF_360-1La, MGF_110-13La, MGF_505-7R, MGF_110-12L, M1249L, MGF_360-14L, L60L, MGF_110-1L		C:96.64%[D:0.0%],F:3.36%,M:0.0%,n:149	C:99.13%[D:0.0%],F:0.87%,M:0.0%,n:115		MGF_360-14L, MGF_110-2L, MGF_360-16R, MGF_110-13La, M1249L
OM966715.1	189133	167	ASFV/Kaliningrad_18/WB-12524	II	Illumina	CLC Genomics Workbench v. v. 9.5.2	C:99.32%[D:0.0%],F:0.68%,M:0.0%,n:148	C:99.13%[D:0.0%],F:0.87%,M:0.0%,n:115		C122R		C:94.63%[D:0.0%],F:5.37%,M:0.0%,n:149	C:97.39%[D:0.0%],F:2.61%,M:0.0%,n:115		MGF_110-12L, MGF_360-19Ra, MGF_110-1L, EP402R, MGF_360-21R, MGF_100-3L, C122R, L60L
MT956648.1	180916	173	Uvira B53	X	Illumina	SPAdes v. 3.14.1	C:66.22%[D:0.0%],F:25.0%,M:8.78%,n:148	C:77.39%[D:0.0%],F:18.26%,M:4.35%,n:115		MGF_110-12L, MGF_360-6L, I215L, L83L, MGF_505-6R, I10L, B169L, QP383R, MGF_505-4R, A151R, MGF_360-4L, MGF_505-9R, I177L, A137R, E183L, MGF_360-15R, MGF_360-3L, B407L, B475L, MGF_360-9L, MGF_505-1R, MGF_505-5R, DP238L, MGF_360-13L, MGF_360-8L, KP177R, MGF_360-11L, D129L, MGF_360-16R, K205R, MGF_300-4L, B117L, I9R, EP402R, CP204L, I8L, A238L	I196L, L60L, MGF_360-19Ra, MGF_505-7R, MGF_505-3R, MGF_360-10L, DP96R, MGF_360-2L, MGF_360-1La, E120R, A240L, MGF_100-3L, MGF_360-18R	C:66.44%[D:0.0%],F:28.86%,M:4.7%,n:149	C:78.26%[D:0.0%],F:19.13%,M:2.61%,n:115		D129L, MGF_100-3L, MGF_360-8L, MGF_360-15R, A137R, MGF_360-13L, MGF_360-9L, A238L, EP364R, MGF_360-16R, E183L, I9R, MGF_360-4L, MGF_505-5R, MGF_505-3R, MGF_360-19Ra, MGF_110-2L, MGF_505-4R, K205R, MGF_360-11L, I215L, MGF_360-6L, MGF_360-3L, A151R, QP383R, I177L, L83L, A240L, I8L, B475L, B169L, I196L, MGF_360-10L, MGF_505-9R, B117L, EP402R, MGF_505-1R, MGF_505-6R, CP204L, MGF_110-12L, KP177R, MGF_…	L60L, MGF_505-7R, I10L, DP96R, MGF_360-2L, MGF_360-18R, MGF_360-21R
MN270974.1	183720	163	141/Nu/1990	I	Illumina; Sanger dideoxy sequencing	Bowtie2 v. 2.3.3.1; SPAdes v. 3.11.1	C:95.27%[D:0.0%],F:4.73%,M:0.0%,n:148	C:98.26%[D:0.0%],F:1.74%,M:0.0%,n:115		MGF_360-3L, MGF_110-12L, L60L, MGF_360-1La, MGF_505-7R, EP402R, MGF_110-1L		C:99.33%[D:0.0%],F:0.67%,M:0.0%,n:149	C:100.0%[D:0.0%],F:0.0%,M:0.0%,n:115		MGF_110-2L
OX376258.1	190594	169	2020ASP02894	II			C:97.97%[D:0.0%],F:2.03%,M:0.0%,n:148	C:98.26%[D:0.0%],F:1.74%,M:0.0%,n:115		C122R, O174L, MGF_360-15R		C:93.29%[D:0.0%],F:6.71%,M:0.0%,n:149	C:96.52%[D:0.0%],F:3.48%,M:0.0%,n:115		MGF_110-12L, L60L, MGF_100-3L, O174L, MGF_360-19Ra, MGF_360-21R, C122R, MGF_110-1L, MGF_360-15R, EP402R
ON263123.1	189401	170	GZ201801_2	II	BGI	SPAdes v. v3.13.0	C:99.32%[D:0.0%],F:0.68%,M:0.0%,n:148	C:99.13%[D:0.0%],F:0.87%,M:0.0%,n:115		C122R		C:94.63%[D:0.0%],F:5.37%,M:0.0%,n:149	C:97.39%[D:0.0%],F:2.61%,M:0.0%,n:115		MGF_360-19Ra, MGF_100-3L, C122R, L60L, MGF_110-1L, MGF_360-21R, MGF_110-12L, EP402R
OR371522.1	184713	164	Ghana2021-41	II	Illumina	CLC Genomics Workbench v. 23	C:96.62%[D:0.0%],F:1.35%,M:2.03%,n:148	C:100.0%[D:0.0%],F:0.0%,M:0.0%,n:115		MGF_360-16R, MGF_360-13L	MGF_110-13La, MGF_360-4L, MGF_110-12L	C:93.96%[D:0.0%],F:4.03%,M:2.01%,n:149	C:98.26%[D:0.0%],F:1.74%,M:0.0%,n:115		MGF_360-13L, MGF_360-19Ra, L60L, EP402R, MGF_110-1L, MGF_360-16R	MGF_110-13La, MGF_360-4L, MGF_110-12L
MN270973.1	181816	161	85/Ca/1985	I	Illumina; Sanger dideoxy sequencing	Bowtie2 v. 2.3.3.1; SPAdes v. 3.11.1	C:94.59%[D:0.0%],F:5.41%,M:0.0%,n:148	C:98.26%[D:0.0%],F:1.74%,M:0.0%,n:115		EP402R, L60L, MGF_110-1L, MGF_360-16R, MGF_110-12L, MGF_360-3L, MGF_360-1La, MGF_505-7R		C:98.66%[D:0.0%],F:1.34%,M:0.0%,n:149	C:100.0%[D:0.0%],F:0.0%,M:0.0%,n:115		MGF_110-2L, MGF_360-16R
MH681419.2	189404	168	ASFV/POL/2015/Podlaskie	II	Illumina	CLC Genomics Workbench v. 9.5.2; Geneious v. 10.2.3	C:100.0%[D:0.0%],F:0.0%,M:0.0%,n:148	C:100.0%[D:0.0%],F:0.0%,M:0.0%,n:115				C:95.3%[D:0.0%],F:4.7%,M:0.0%,n:149	C:98.26%[D:0.0%],F:1.74%,M:0.0%,n:115		MGF_360-19Ra, MGF_360-21R, MGF_100-3L, MGF_110-1L, MGF_110-12L, EP402R, L60L
OR460740.1	190594	171	50665.9_2157/AL/2022 Italy	II	Illumina	iVar v. 1.3.1	C:98.65%[D:0.0%],F:1.35%,M:0.0%,n:148	C:99.13%[D:0.0%],F:0.87%,M:0.0%,n:115		B125R, MGF_110-13La		C:93.96%[D:0.0%],F:6.04%,M:0.0%,n:149	C:97.39%[D:0.0%],F:2.61%,M:0.0%,n:115		MGF_100-3L, MGF_110-1L, MGF_360-21R, MGF_110-12L, MGF_110-13La, B125R, EP402R, MGF_360-19Ra, L60L
PP353636.1	190167	168	SY18deltaB125R	II	Illumina	SOAP denovo v. V2.4	C:98.65%[D:0.0%],F:0.68%,M:0.68%,n:148	C:98.26%[D:0.0%],F:0.87%,M:0.87%,n:115		B125R	A104R	C:93.96%[D:0.0%],F:5.37%,M:0.67%,n:149	C:96.52%[D:0.0%],F:2.61%,M:0.87%,n:115		MGF_100-3L, L60L, MGF_360-19Ra, EP402R, MGF_110-1L, MGF_360-21R, MGF_110-12L, B125R	A104R
PP737713.1	189528	181	NEC20230822001	II	Oxford Nanopore Technologies	LILO v. April 2024	C:91.22%[D:0.0%],F:8.78%,M:0.0%,n:148	C:91.3%[D:0.0%],F:8.7%,M:0.0%,n:115		H124R, M1249L, F317L, MGF_360-2L, MGF_505-4R, B125R, C122R, O174L, G1211R, MGF_360-3L, M448R, S183L, D1133L		C:86.58%[D:0.0%],F:13.42%,M:0.0%,n:149	C:89.57%[D:0.0%],F:10.43%,M:0.0%,n:115		MGF_110-1L, L60L, D1133L, MGF_360-3L, B125R, H124R, EP402R, MGF_360-2L, MGF_110-12L, MGF_505-4R, G1211R, M448R, MGF_360-19Ra, O174L, F317L, MGF_360-21R, S183L, M1249L, MGF_100-3L, C122R
OR371528.1	184709	167	Ghana2021-91	II	Illumina	CLC Genomics Workbench v. 23	C:95.95%[D:0.0%],F:2.03%,M:2.03%,n:148	C:100.0%[D:0.0%],F:0.0%,M:0.0%,n:115		MGF_360-13L, MGF_360-18R, MGF_360-16R	MGF_110-13La, MGF_360-4L, MGF_110-12L	C:93.29%[D:0.0%],F:4.7%,M:2.01%,n:149	C:98.26%[D:0.0%],F:1.74%,M:0.0%,n:115		MGF_360-16R, MGF_360-18R, L60L, EP402R, MGF_360-13L, MGF_360-19Ra, MGF_110-1L	MGF_110-13La, MGF_360-4L, MGF_110-12L
OQ971724.1	183381	164	Cameroon/2016/C5	I	Illumina	CLC Genomics Workbench v. 23	C:93.92%[D:0.0%],F:4.73%,M:1.35%,n:148	C:95.65%[D:0.0%],F:3.48%,M:0.87%,n:115		L60L, S273R, MGF_110-12L, MGF_360-3L, G1340L, B602L, MGF_110-1L	EP402R, MGF_360-16R	C:95.97%[D:0.0%],F:3.36%,M:0.67%,n:149	C:96.52%[D:0.0%],F:3.48%,M:0.0%,n:115		S273R, G1340L, MGF_110-2L, B602L, EP402R	MGF_360-16R
OR944086.1	189983	169	SY18deltaI196L-2	II	Illumina	SOAP denovo v. V 2.4	C:98.65%[D:0.0%],F:0.68%,M:0.68%,n:148	C:98.26%[D:0.0%],F:0.87%,M:0.87%,n:115		C122R	I196L	C:93.96%[D:0.0%],F:5.37%,M:0.67%,n:149	C:96.52%[D:0.0%],F:2.61%,M:0.87%,n:115		MGF_360-21R, MGF_100-3L, MGF_110-1L, C122R, EP402R, MGF_360-19Ra, L60L, MGF_110-12L	I196L
MW736613.1	181753	163	33747 WB	I	Illumina; Sanger dideoxy sequencing	bwa-mem v. 0.7.17	C:91.89%[D:0.0%],F:8.11%,M:0.0%,n:148	C:97.39%[D:0.0%],F:2.61%,M:0.0%,n:115		MGF_110-13La, EP402R, MGF_360-4L, MGF_360-1La, L60L, MGF_505-7R, MGF_110-1L, MGF_360-16R, R298L, MGF_360-3L, MGF_110-12L, MGF_360-14L		C:95.97%[D:0.0%],F:4.03%,M:0.0%,n:149	C:99.13%[D:0.0%],F:0.87%,M:0.0%,n:115		MGF_360-4L, R298L, MGF_110-13La, MGF_360-16R, MGF_110-2L, MGF_360-14L
OR371526.1	184714	164	Ghana2021-81	II	Illumina	CLC Genomics Workbench v. 23	C:96.62%[D:0.0%],F:1.35%,M:2.03%,n:148	C:100.0%[D:0.0%],F:0.0%,M:0.0%,n:115		MGF_360-13L, MGF_360-16R	MGF_110-13La, MGF_360-4L, MGF_110-12L	C:93.96%[D:0.0%],F:4.03%,M:2.01%,n:149	C:98.26%[D:0.0%],F:1.74%,M:0.0%,n:115		L60L, MGF_360-13L, MGF_360-19Ra, MGF_110-1L, MGF_360-16R, EP402R	MGF_110-13La, MGF_360-4L, MGF_110-12L
NC_044955.1	184638	166	47/Ss/2008	I	Illumina; Sanger dideoxy sequencing; PacBio	MIRA v. 4.0.2; CodonCode Aligner v. 6.0.2; SMRT Analysis v. 2.3.0	C:92.57%[D:0.0%],F:7.43%,M:0.0%,n:148	C:97.39%[D:0.0%],F:2.61%,M:0.0%,n:115		MGF_110-12L, R298L, MGF_360-16R, MGF_360-1La, MGF_110-1L, MGF_360-4L, MGF_360-14L, L60L, MGF_505-7R, EP402R, MGF_360-3L		C:96.64%[D:0.0%],F:3.36%,M:0.0%,n:149	C:99.13%[D:0.0%],F:0.87%,M:0.0%,n:115		MGF_110-2L, MGF_360-16R, MGF_360-14L, R298L, MGF_360-4L
OX376256.1	190577	170	2020ASP01832	II			C:99.32%[D:0.0%],F:0.68%,M:0.0%,n:148	C:99.13%[D:0.0%],F:0.87%,M:0.0%,n:115		O174L		C:94.63%[D:0.0%],F:5.37%,M:0.0%,n:149	C:97.39%[D:0.0%],F:2.61%,M:0.0%,n:115		EP402R, MGF_100-3L, L60L, MGF_360-19Ra, MGF_110-1L, MGF_110-12L, O174L, MGF_360-21R
OP718533.1	184661	171	Ghana2022-34	II	Illumina	CLC Genomics v. 21	C:92.57%[D:0.0%],F:5.41%,M:2.03%,n:148	C:95.65%[D:0.0%],F:4.35%,M:0.0%,n:115		B475L, MGF_505-4R, A104R, A240L, F334L, EP402R, MGF_360-16R, MGF_360-13L	MGF_110-13La, MGF_360-4L, MGF_110-12L	C:90.6%[D:0.0%],F:7.38%,M:2.01%,n:149	C:94.78%[D:0.0%],F:5.22%,M:0.0%,n:115		MGF_360-16R, L60L, MGF_505-4R, MGF_360-13L, A240L, EP402R, B475L, MGF_360-19Ra, F334L, A104R, MGF_110-1L	MGF_110-13La, MGF_360-4L, MGF_110-12L
MW723484.1	181741	161	Nu1991_2	I	Illumina; Sanger dideoxy sequencing	bwa-mem v. 0.7.17	C:93.24%[D:0.0%],F:6.76%,M:0.0%,n:148	C:98.26%[D:0.0%],F:1.74%,M:0.0%,n:115		MGF_360-1La, EP402R, MGF_110-1L, MGF_505-7R, MGF_360-16R, MGF_360-3L, MGF_110-12L, MGF_110-13La, MGF_360-4L, L60L		C:97.32%[D:0.0%],F:2.68%,M:0.0%,n:149	C:100.0%[D:0.0%],F:0.0%,M:0.0%,n:115		MGF_110-2L, MGF_360-16R, MGF_110-13La, MGF_360-4L
MW723491.1	181697	161	Nu1995_4	I	Illumina; Sanger dideoxy sequencing	bwa-mem v. 0.7.17	C:93.24%[D:0.0%],F:6.76%,M:0.0%,n:148	C:98.26%[D:0.0%],F:1.74%,M:0.0%,n:115		MGF_360-4L, MGF_360-16R, L60L, MGF_110-12L, EP402R, MGF_110-1L, MGF_360-1La, MGF_110-13La, MGF_360-3L, MGF_505-7R		C:97.32%[D:0.0%],F:2.68%,M:0.0%,n:149	C:100.0%[D:0.0%],F:0.0%,M:0.0%,n:115		MGF_110-2L, MGF_360-16R, MGF_360-4L, MGF_110-13La
MN641876.2	187621	175	RSA_W1_1999	XX			C:82.43%[D:0.0%],F:12.16%,M:5.41%,n:148	C:84.35%[D:0.0%],F:11.3%,M:4.35%,n:115		I177L, MGF_360-10L, B169L, B602L, I196L, MGF_360-1La, B117L, MGF_300-1L, EP402R, DP96R, C122R, K205R, MGF_360-2L, A240L, MGF_360-4L, E183L, DP238L, I10L	L60L, MGF_360-9L, B66L, MGF_360-6L, L11L, DP79L, MGF_110-12L, EP84R	C:79.87%[D:0.0%],F:15.44%,M:4.7%,n:149	C:84.35%[D:0.0%],F:12.17%,M:3.48%,n:115		I177L, MGF_505-4R, O174L, MGF_300-1L, K205R, CP2475L, MGF_360-12L, C122R, B602L, MGF_360-21R, I196L, B169L, DP238L, I10L, MGF_360-4L, MGF_360-10L, EP402R, E183L, DP96R, MGF_110-1L, MGF_100-3L, MGF_360-2L, B117L	L60L, MGF_360-9L, MGF_360-6L, L11L, DP79L, MGF_110-12L, B119L
NC_044942.1	180365	158	BA71	I	Sanger dideoxy sequencing	consed v. 15.0; phred v. 0.020425c; phrad v. 0.990329; cross_match v. 0.990329	C:93.24%[D:0.0%],F:4.05%,M:2.7%,n:148	C:96.52%[D:0.0%],F:3.48%,M:0.0%,n:115		L60L, A240L, EP402R, MGF_505-7R, B602L, MGF_110-1L	MGF_110-13La, MGF_360-4L, MGF_360-6L, MGF_110-12L	C:95.97%[D:0.0%],F:1.34%,M:2.68%,n:149	C:98.26%[D:0.0%],F:1.74%,M:0.0%,n:115		A240L, B602L	MGF_110-13La, MGF_360-4L, MGF_360-6L, MGF_110-12L
PP737715.1	189519	185	NEC20230929004B	II	Oxford Nanopore Technologies	LILO v. April 2024	C:90.54%[D:0.0%],F:9.46%,M:0.0%,n:148	C:92.17%[D:0.0%],F:7.83%,M:0.0%,n:115		B962L, B125R, MGF_505-4R, Q706L, D1133L, NP1450L, B354L, MGF_360-2L, M1249L, M448R, O174L, MGF_505-5R, MGF_360-6L, MGF_360-16R		C:85.91%[D:0.0%],F:14.09%,M:0.0%,n:149	C:90.43%[D:0.0%],F:9.57%,M:0.0%,n:115		M1249L, Q706L, MGF_360-21R, MGF_360-16R, M448R, MGF_110-12L, MGF_100-3L, O174L, MGF_110-1L, L60L, MGF_505-5R, MGF_360-6L, MGF_505-4R, MGF_360-19Ra, B125R, NP1450L, D1133L, MGF_360-2L, B962L, EP402R, B354L
NC_044948.1	189333	182	Odintsovo_02/14	II	454	MEGA6 build 6140226	C:85.14%[D:0.0%],F:12.84%,M:2.03%,n:148	C:82.61%[D:0.0%],F:14.78%,M:2.61%,n:115		EP402R, M448R, B125R, K421R, M1249L, I7L, B438L, EP424R, EP296R, B354L, NP868R, G1211R, C122R, I226R, MGF_360-16R, EP364R, I177L, F317L, MGF_505-2R	A179L, DP79L, L83L	C:81.21%[D:0.0%],F:16.11%,M:2.68%,n:149	C:81.74%[D:0.0%],F:14.78%,M:3.48%,n:115		M1249L, B354L, MGF_360-16R, F317L, I226R, MGF_360-21R, L60L, C122R, I177L, B438L, MGF_505-2R, EP424R, MGF_100-3L, MGF_360-19Ra, M448R, EP296R, EP364R, B125R, G1211R, MGF_110-12L, I7L, MGF_110-1L, K421R, NP868R	EP402R, A179L, DP79L, L83L
ON409981.1	178830	188	TAN/08/Mazimbu	XV	Illumina NovaSeq	SPAdes v. 3.13.1	C:62.16%[D:0.0%],F:27.03%,M:10.81%,n:148	C:69.57%[D:0.0%],F:20.87%,M:9.57%,n:115		F1055L, MGF_360-11L, B407L, B475L, MGF_505-6R, G1340L, A240L, O174L, QP383R, MGF_100-1L, G1211R, C129R, MGF_360-9L, MGF_360-10L, E301R, A238L, EP402R, A151R, L60L, B602L, MGF_360-12L, MGF_505-2R, E423R, MGF_110-12L, B385R, MGF_360-4L, MGF_110-13La, D129L, I196L, MGF_505-5R, EP152R, CP2475L, I226R, E183L, MGF_360-14L, MGF_360-18R, MGF_100-3L, MGF_360-6L, F165R, MGF_505-3R	K78R, MGF_360-19Ra, MGF_505-7R, I10L, CP204L, DP96R, C122R, MGF_360-2L, MGF_360-1La, B117L, MGF_360-3L, L11L, I177L, DP238L, I9R, L83L	C:61.74%[D:0.0%],F:28.19%,M:10.07%,n:149	C:69.57%[D:0.0%],F:20.87%,M:9.57%,n:115		MGF_110-12L, D129L, MGF_505-5R, MGF_360-6L, E423R, F165R, CP2475L, MGF_360-4L, EP152R, E301R, B602L, MGF_505-2R, G1211R, F1055L, MGF_110-13La, B385R, QP383R, B475L, MGF_360-11L, MGF_360-14L, L60L, MGF_505-6R, MGF_360-12L, L83L, MGF_360-3L, A151R, MGF_360-10L, A240L, MGF_360-21R, A238L, MGF_110-2L, MGF_360-18R, O174L, MGF_100-1L, I226R, MGF_505-3R, C129R, I196L, B407L, MGF_360-9L, E183L, G1340L	K78R, MGF_360-19Ra, MGF_505-7R, I10L, CP204L, DP96R, C122R, MGF_360-2L, B117L, EP402R, L11L, MGF_100-3L, I177L, DP238L, I9R
PP355086.1	181087	162	Ad-HRB1	II	Illumina; PacBio	Flye v. 2.9.3; SPAdes v. 3.15.5	C:89.86%[D:0.0%],F:4.73%,M:5.41%,n:148	C:93.04%[D:0.0%],F:2.61%,M:4.35%,n:115		C122R, MGF_360-3L, MGF_505-2R, MGF_110-13La, MGF_360-2L, KP177R, E111R	I7L, MGF_110-1L, B66L, MGF_360-1La, EP402R, I8L, I9R, MGF_110-12L	C:87.25%[D:0.0%],F:7.38%,M:5.37%,n:149	C:92.17%[D:0.0%],F:3.48%,M:4.35%,n:115		C122R, MGF_360-19Ra, E111R, KP177R, MGF_110-13La, MGF_360-21R, MGF_360-3L, MGF_100-3L, L60L, MGF_505-2R, MGF_360-2L	I7L, MGF_110-1L, B66L, EP402R, I8L, I9R, MGF_110-2L, MGF_110-12L
OZ003275.1	184984	164	KE/2013/Busia.8	IX			C:66.22%[D:0.0%],F:27.7%,M:6.08%,n:148	C:76.52%[D:0.0%],F:20.0%,M:3.48%,n:115		D129L, QP383R, I177L, I9R, MGF_505-10R, MGF_360-11L, MGF_360-1La, CP204L, MGF_360-8L, I8L, KP177R, EP402R, I267L, A137R, A151R, MGF_360-9L, B117L, I215L, MGF_360-15R, MGF_360-3L, K205R, B407L, I10L, L83L, MGF_505-5R, MGF_505-2R, B602L, MGF_360-18R, MGF_505-3R, E183L, I196L, MGF_360-16R, MGF_360-13L, MGF_505-9R, MGF_505-6R, L60L, MGF_360-4L, B475L, MGF_360-2L, A238L, MGF_505-4R	I7L, MGF_360-19Ra, MGF_505-7R, MGF_360-10L, DP96R, A240L, MGF_100-3L, DP238L, MGF_110-12L	C:65.77%[D:0.0%],F:30.87%,M:3.36%,n:149	C:76.52%[D:0.0%],F:22.61%,M:0.87%,n:115		QP383R, B475L, MGF_505-4R, MGF_360-13L, MGF_505-9R, CP204L, MGF_360-10L, L83L, B407L, MGF_360-9L, MGF_360-8L, K205R, B169L, I8L, DP238L, MGF_110-2L, MGF_360-15R, MGF_100-3L, B602L, MGF_505-5R, L60L, A137R, B117L, MGF_360-18R, E183L, I196L, I10L, EP402R, I267L, MGF_360-16R, I9R, A151R, I215L, MGF_505-2R, D129L, MGF_360-11L, MGF_360-2L, A238L, MGF_360-12L, MGF_360-3L, MGF_360-4L, MGF_505-6R, A240L,…	MGF_360-19Ra, MGF_505-7R, DP96R, MGF_360-21R, MGF_110-12L
MW736603.1	181733	161	63525 WB	I	Illumina; Sanger dideoxy sequencing	bwa-mem v. 0.7.17	C:93.24%[D:0.0%],F:6.76%,M:0.0%,n:148	C:98.26%[D:0.0%],F:1.74%,M:0.0%,n:115		EP402R, MGF_505-7R, MGF_360-4L, MGF_360-1La, MGF_110-12L, MGF_110-1L, L60L, MGF_110-13La, MGF_360-3L, MGF_360-16R		C:97.32%[D:0.0%],F:2.68%,M:0.0%,n:149	C:100.0%[D:0.0%],F:0.0%,M:0.0%,n:115		MGF_110-13La, MGF_360-4L, MGF_110-2L, MGF_360-16R
OR145827.1	187848	168	Korea/Pig/Yeuncheon2/2019	II	Illumina	GENEIOUS PRIME v. 2023/05/15	C:100.0%[D:0.0%],F:0.0%,M:0.0%,n:148	C:100.0%[D:0.0%],F:0.0%,M:0.0%,n:115				C:95.3%[D:0.0%],F:4.7%,M:0.0%,n:149	C:98.26%[D:0.0%],F:1.74%,M:0.0%,n:115		MGF_360-21R, EP402R, L60L, MGF_110-1L, MGF_360-19Ra, MGF_100-3L, MGF_110-12L
OR145833.1	187848	167	Korea/Pig/Hongcheon/2021	II	Illumina	GENEIOUS PRIME v. 2023/05/15	C:100.0%[D:0.0%],F:0.0%,M:0.0%,n:148	C:100.0%[D:0.0%],F:0.0%,M:0.0%,n:115				C:95.3%[D:0.0%],F:4.7%,M:0.0%,n:149	C:98.26%[D:0.0%],F:1.74%,M:0.0%,n:115		MGF_110-1L, L60L, EP402R, MGF_360-21R, MGF_110-12L, MGF_360-19Ra, MGF_100-3L
MT932578.1	181759	161	103917/18	I	Illumina	bwa-mem v. 0.7.17	C:93.24%[D:0.0%],F:6.76%,M:0.0%,n:148	C:98.26%[D:0.0%],F:1.74%,M:0.0%,n:115		MGF_360-3L, MGF_360-4L, MGF_505-7R, L60L, MGF_110-13La, EP402R, MGF_360-1La, MGF_110-1L, MGF_360-16R, MGF_110-12L		C:97.32%[D:0.0%],F:2.68%,M:0.0%,n:149	C:100.0%[D:0.0%],F:0.0%,M:0.0%,n:115		MGF_360-4L, MGF_360-16R, MGF_110-2L, MGF_110-13La
OL845883.1	183126	164	PPA989_1a	II	IonTorrent	bwa-MEM v. 0.7.8	C:95.95%[D:0.0%],F:0.68%,M:3.38%,n:148	C:100.0%[D:0.0%],F:0.0%,M:0.0%,n:115		MGF_505-1R	MGF_505-3R, MGF_360-12L, MGF_505-2R, MGF_360-14L, MGF_360-13L	C:91.28%[D:0.0%],F:5.37%,M:3.36%,n:149	C:98.26%[D:0.0%],F:1.74%,M:0.0%,n:115		MGF_360-21R, MGF_110-1L, MGF_110-12L, EP402R, MGF_505-1R, MGF_360-19Ra, L60L, MGF_100-3L	MGF_505-3R, MGF_360-12L, MGF_505-2R, MGF_360-14L, MGF_360-13L
ON456300.2	187951	168	Yangzhou	II	Illumina	SPAdes v. 3.15	C:100.0%[D:0.0%],F:0.0%,M:0.0%,n:148	C:100.0%[D:0.0%],F:0.0%,M:0.0%,n:115				C:95.3%[D:0.0%],F:4.7%,M:0.0%,n:149	C:98.26%[D:0.0%],F:1.74%,M:0.0%,n:115		MGF_110-1L, MGF_360-21R, L60L, MGF_100-3L, EP402R, MGF_360-19Ra, MGF_110-12L
ON108571.3	190596	170	2802/AL/2022 Italy	II	Illumina; MinION	iVar v. 1.3.1	C:99.32%[D:0.0%],F:0.68%,M:0.0%,n:148	C:100.0%[D:0.0%],F:0.0%,M:0.0%,n:115		MGF_110-13La		C:94.63%[D:0.0%],F:5.37%,M:0.0%,n:149	C:98.26%[D:0.0%],F:1.74%,M:0.0%,n:115		MGF_100-3L, MGF_110-12L, L60L, EP402R, MGF_110-13La, MGF_360-21R, MGF_110-1L, MGF_360-19Ra
OP605386.1	190590	170	20355/RM/2022_Italy	II	Illumina	iVar v. 1.3.1	C:99.32%[D:0.0%],F:0.68%,M:0.0%,n:148	C:99.13%[D:0.0%],F:0.87%,M:0.0%,n:115		C122R		C:94.63%[D:0.0%],F:5.37%,M:0.0%,n:149	C:97.39%[D:0.0%],F:2.61%,M:0.0%,n:115		MGF_360-21R, EP402R, MGF_360-19Ra, C122R, MGF_110-1L, L60L, MGF_110-12L, MGF_100-3L
MW033528.1	189401	170	ASFV-wbShX01	II			C:98.65%[D:0.0%],F:1.35%,M:0.0%,n:148	C:99.13%[D:0.0%],F:0.87%,M:0.0%,n:115		MGF_360-2L, C122R		C:93.96%[D:0.0%],F:6.04%,M:0.0%,n:149	C:97.39%[D:0.0%],F:2.61%,M:0.0%,n:115		MGF_110-1L, EP402R, MGF_360-2L, MGF_110-12L, MGF_360-21R, L60L, MGF_100-3L, MGF_360-19Ra, C122R
PP529961.1	184187	164	MasterSeed	II	Illumina	Geneious Prime v. 2024.0.3	C:95.27%[D:0.0%],F:0.68%,M:4.05%,n:148	C:99.13%[D:0.0%],F:0.87%,M:0.0%,n:115		C122R	MGF_505-1R, MGF_505-3R, MGF_360-12L, MGF_505-2R, MGF_360-14L, MGF_360-13L	C:90.6%[D:0.0%],F:5.37%,M:4.03%,n:149	C:97.39%[D:0.0%],F:2.61%,M:0.0%,n:115		C122R, EP402R, MGF_100-3L, MGF_110-12L, L60L, MGF_360-21R, MGF_360-19Ra, MGF_110-1L	MGF_505-1R, MGF_505-3R, MGF_360-12L, MGF_505-2R, MGF_360-14L, MGF_360-13L
OM966717.1	189125	168	ASFV/Kaliningrad_18/WB-9763	II	Illumina	CLC Genomics Workbench v. v. 9.5.2	C:99.32%[D:0.0%],F:0.68%,M:0.0%,n:148	C:99.13%[D:0.0%],F:0.87%,M:0.0%,n:115		C122R		C:94.63%[D:0.0%],F:5.37%,M:0.0%,n:149	C:97.39%[D:0.0%],F:2.61%,M:0.0%,n:115		EP402R, MGF_360-21R, MGF_110-1L, MGF_100-3L, MGF_360-19Ra, L60L, MGF_110-12L, C122R
MW791753.1	190571	171	ASFV2020-013-B	II	Illumina	Bowtie2 v. 2.2.9	C:98.65%[D:0.0%],F:1.35%,M:0.0%,n:148	C:99.13%[D:0.0%],F:0.87%,M:0.0%,n:115		C122R, MGF_360-2L		C:93.96%[D:0.0%],F:6.04%,M:0.0%,n:149	C:97.39%[D:0.0%],F:2.61%,M:0.0%,n:115		MGF_110-12L, L60L, MGF_360-21R, EP402R, MGF_360-2L, C122R, MGF_360-19Ra, MGF_100-3L, MGF_110-1L
PP982228.1	188599	168	ASFV/Amur_2022/WB-909	II	MGI	CLC Genomics Workbench v. 9	C:99.32%[D:0.0%],F:0.68%,M:0.0%,n:148	C:99.13%[D:0.0%],F:0.87%,M:0.0%,n:115		C122R		C:94.63%[D:0.0%],F:5.37%,M:0.0%,n:149	C:97.39%[D:0.0%],F:2.61%,M:0.0%,n:115		L60L, C122R, EP402R, MGF_360-21R, MGF_100-3L, MGF_110-12L, MGF_110-1L, MGF_360-19Ra
MT882025.1	189081	168	VN/QP-ASFV1	II	Illumina	CLC workbench v. V10	C:98.65%[D:0.0%],F:1.35%,M:0.0%,n:148	C:99.13%[D:0.0%],F:0.87%,M:0.0%,n:115		C122R, MGF_360-14L		C:93.96%[D:0.0%],F:6.04%,M:0.0%,n:149	C:97.39%[D:0.0%],F:2.61%,M:0.0%,n:115		L60L, MGF_360-14L, C122R, MGF_100-3L, MGF_360-21R, MGF_110-12L, EP402R, MGF_360-19Ra, MGF_110-1L
MW656282.1	189355	167	Pig/Heilongjiang/HRB1/2020	II	Sanger dideoxy sequencing		C:97.97%[D:0.0%],F:0.68%,M:1.35%,n:148	C:97.39%[D:0.0%],F:0.87%,M:1.74%,n:115		C122R	B66L, EP402R	C:93.96%[D:0.0%],F:4.7%,M:1.34%,n:149	C:96.52%[D:0.0%],F:1.74%,M:1.74%,n:115		C122R, MGF_360-19Ra, MGF_360-21R, L60L, MGF_100-3L, MGF_110-12L, MGF_110-1L	B66L, EP402R
OR806651.1	164373	143	Lv17/WB/Rie1-d24	II			C:89.19%[D:0.0%],F:1.35%,M:9.46%,n:148	C:96.52%[D:0.0%],F:0.87%,M:2.61%,n:115		EP402R, MGF_360-10L	MGF_110-13La, MGF_300-4L, L60L, MGF_360-4L, MGF_360-9L, MGF_110-1L, MGF_360-2L, MGF_360-6L, MGF_300-1L, MGF_360-3L, MGF_360-8L, MGF_110-12L, L83L, KP177R	C:86.58%[D:0.0%],F:2.68%,M:10.74%,n:149	C:96.52%[D:0.0%],F:0.0%,M:3.48%,n:115		MGF_360-19Ra, MGF_360-10L, MGF_360-2L, MGF_100-3L	MGF_110-13La, MGF_300-4L, L60L, MGF_360-4L, MGF_360-9L, MGF_110-1L, EP402R, MGF_360-6L, MGF_300-1L, MGF_360-3L, MGF_360-21R, MGF_360-8L, MGF_110-2L, MGF_110-12L, L83L, KP177R
MZ945536.1	171235	155	Pig/HeN/ZZ-P1/2021	I	Sanger dideoxy sequencing		C:87.16%[D:0.0%],F:6.76%,M:6.08%,n:148	C:95.65%[D:0.0%],F:4.35%,M:0.0%,n:115		MGF_100-1L, C257L, MGF_360-16R, MGF_110-1L, EP402R, MGF_505-3R, B602L, L60L, MGF_110-13La, B169L	MGF_505-1R, MGF_360-12L, MGF_360-10L, MGF_505-2R, MGF_360-14L, MGF_360-6L, MGF_110-12L, MGF_360-11L, MGF_360-13L	C:88.59%[D:0.0%],F:5.37%,M:6.04%,n:149	C:97.39%[D:0.0%],F:2.61%,M:0.0%,n:115		MGF_360-16R, MGF_505-3R, MGF_110-13La, C257L, MGF_100-1L, MGF_360-19Ra, B602L, EP402R	MGF_505-1R, MGF_360-12L, MGF_360-10L, MGF_505-2R, MGF_360-14L, MGF_360-6L, MGF_110-12L, MGF_360-11L, MGF_360-13L
MW791759.1	190565	169	ASFV2020-021-B	II	Illumina	Bowtie2 v. 2.2.9	C:99.32%[D:0.0%],F:0.68%,M:0.0%,n:148	C:100.0%[D:0.0%],F:0.0%,M:0.0%,n:115		MGF_360-2L		C:94.63%[D:0.0%],F:5.37%,M:0.0%,n:149	C:98.26%[D:0.0%],F:1.74%,M:0.0%,n:115		EP402R, L60L, MGF_110-12L, MGF_360-2L, MGF_110-1L, MGF_360-21R, MGF_100-3L, MGF_360-19Ra
OM161110.1	189404	169	SY-1	II	MGISEQ2000	megahit v. v1.2.9	C:99.32%[D:0.0%],F:0.68%,M:0.0%,n:148	C:99.13%[D:0.0%],F:0.87%,M:0.0%,n:115		C122R		C:94.63%[D:0.0%],F:5.37%,M:0.0%,n:149	C:97.39%[D:0.0%],F:2.61%,M:0.0%,n:115		MGF_110-12L, MGF_100-3L, MGF_360-19Ra, MGF_360-21R, C122R, EP402R, MGF_110-1L, L60L
MN270978.1	181699	162	72407/Ss/2005	I	Illumina; Sanger dideoxy sequencing	Bowtie2 v. 2.3.3.1; SPAdes v. 3.11.1	C:93.92%[D:0.0%],F:6.08%,M:0.0%,n:148	C:98.26%[D:0.0%],F:1.74%,M:0.0%,n:115		MGF_360-14L, MGF_360-3L, MGF_110-1L, MGF_505-7R, EP402R, MGF_360-1La, L60L, MGF_360-16R, MGF_110-12L		C:97.99%[D:0.0%],F:2.01%,M:0.0%,n:149	C:100.0%[D:0.0%],F:0.0%,M:0.0%,n:115		MGF_360-14L, MGF_360-16R, MGF_110-2L
PP712069.1	187129	166	JX23-02	recombinant of I and II	Illumina	SOAP denovo v.2.04	C:94.59%[D:0.0%],F:4.05%,M:1.35%,n:148	C:97.39%[D:0.0%],F:2.61%,M:0.0%,n:115		L60L, MGF_360-14L, MGF_110-1L, B602L, B169L, MGF_110-13La	MGF_360-6L, MGF_110-12L	C:94.63%[D:0.0%],F:4.03%,M:1.34%,n:149	C:98.26%[D:0.0%],F:1.74%,M:0.0%,n:115		MGF_360-19Ra, MGF_360-14L, MGF_110-13La, B602L, EP402R, MGF_100-3L	MGF_360-6L, MGF_110-12L
ON963982.2	192265	186	A4	II	Oxford Nanopore Technologies	Flye v. 2.4.2	C:90.54%[D:0.0%],F:9.46%,M:0.0%,n:148	C:91.3%[D:0.0%],F:8.7%,M:0.0%,n:115		MGF_505-1R, NP868R, MGF_360-16R, F1055L, B125R, B962L, M1249L, NP1450L, MGF_360-2L, O174L, D1133L, EP364R, I10L, MGF_505-4R		C:85.91%[D:0.0%],F:14.09%,M:0.0%,n:149	C:89.57%[D:0.0%],F:10.43%,M:0.0%,n:115		NP868R, EP402R, MGF_360-16R, MGF_100-3L, EP364R, MGF_360-21R, MGF_505-4R, MGF_360-19Ra, I10L, MGF_505-1R, B125R, B962L, O174L, MGF_110-12L, D1133L, F1055L, M1249L, NP1450L, MGF_110-1L, L60L, MGF_360-2L
MN394630.3	188458	181	SPEC_57	III	Illumina	CLC Genomics workbench v. 9.0.1	C:83.78%[D:0.0%],F:12.84%,M:3.38%,n:148	C:86.09%[D:0.0%],F:11.3%,M:2.61%,n:115		MGF_360-2L, I10L, MGF_360-10L, CP2475L, I177L, EP402R, E183L, I9R, MGF_360-1La, MGF_110-12L, I196L, B602L, A240L, NP1450L, B169L, MGF_360-13L, DP238L, B117L, MGF_360-4L	CP80R, L60L, MGF_360-9L, MGF_300-1L, DP79L	C:83.22%[D:0.0%],F:13.42%,M:3.36%,n:149	C:87.83%[D:0.0%],F:8.7%,M:3.48%,n:115		MGF_360-12L, DP238L, I177L, B602L, MGF_360-13L, MGF_360-8L, I196L, I9R, EP402R, E183L, MGF_360-10L, MGF_110-12L, I10L, MGF_100-3L, MGF_300-1L, MGF_110-1L, MGF_360-2L, NP1450L, MGF_360-21R, B117L	CP80R, L60L, D117L, MGF_360-9L, DP79L
MT847623.2	189413	167	Pol19_53050_C1959/19	II	Illumina	CLC Genomic Workbench v. 20	C:98.65%[D:0.0%],F:1.35%,M:0.0%,n:148	C:98.26%[D:0.0%],F:1.74%,M:0.0%,n:115		C122R, O174L		C:93.96%[D:0.0%],F:6.04%,M:0.0%,n:149	C:96.52%[D:0.0%],F:3.48%,M:0.0%,n:115		MGF_110-1L, MGF_360-21R, MGF_100-3L, MGF_360-19Ra, O174L, MGF_110-12L, L60L, EP402R, C122R
MW647171.1	181758	161	LO2018 major	I	Illumina; Sanger dideoxy sequencing	bwa-mem v. 0.7.17	C:93.24%[D:0.0%],F:6.76%,M:0.0%,n:148	C:98.26%[D:0.0%],F:1.74%,M:0.0%,n:115		MGF_505-7R, EP402R, MGF_110-12L, MGF_360-3L, MGF_360-4L, MGF_110-13La, L60L, MGF_110-1L, MGF_360-16R, MGF_360-1La		C:97.32%[D:0.0%],F:2.68%,M:0.0%,n:149	C:100.0%[D:0.0%],F:0.0%,M:0.0%,n:115		MGF_360-4L, MGF_110-2L, MGF_110-13La, MGF_360-16R
MT847620.1	189414	167	Pol17_55892_C754	II	Illumina	CLC Genomic Workbench v. 20	C:98.65%[D:0.0%],F:1.35%,M:0.0%,n:148	C:98.26%[D:0.0%],F:1.74%,M:0.0%,n:115		C122R, O174L		C:93.96%[D:0.0%],F:6.04%,M:0.0%,n:149	C:96.52%[D:0.0%],F:3.48%,M:0.0%,n:115		O174L, MGF_100-3L, EP402R, MGF_360-19Ra, MGF_110-12L, MGF_360-21R, C122R, MGF_110-1L, L60L
MG939583.1	189401	167	Pol16_20186_o7	II	Illumina	Geneious v. R9	C:100.0%[D:0.0%],F:0.0%,M:0.0%,n:148	C:100.0%[D:0.0%],F:0.0%,M:0.0%,n:115				C:95.3%[D:0.0%],F:4.7%,M:0.0%,n:149	C:98.26%[D:0.0%],F:1.74%,M:0.0%,n:115		MGF_360-21R, EP402R, MGF_360-19Ra, MGF_110-12L, MGF_110-1L, L60L, MGF_100-3L
MW736599.1	181753	164	98039	I	Illumina; Sanger dideoxy sequencing	bwa-mem v. 0.7.17	C:91.89%[D:0.0%],F:8.11%,M:0.0%,n:148	C:97.39%[D:0.0%],F:2.61%,M:0.0%,n:115		MGF_360-4L, MGF_110-12L, L60L, MGF_110-13La, MGF_360-14L, MGF_110-1L, MGF_360-3L, R298L, MGF_360-1La, EP402R, MGF_505-7R, MGF_360-16R		C:95.97%[D:0.0%],F:4.03%,M:0.0%,n:149	C:99.13%[D:0.0%],F:0.87%,M:0.0%,n:115		R298L, MGF_360-16R, MGF_110-2L, MGF_110-13La, MGF_360-14L, MGF_360-4L
NC_044950.1	190773	172	Warmbaths	III			C:95.95%[D:0.0%],F:4.05%,M:0.0%,n:148	C:95.65%[D:0.0%],F:4.35%,M:0.0%,n:115		EP402R, B602L, I196L, MGF_360-9L, E183L, DP238L		C:95.3%[D:0.0%],F:4.7%,M:0.0%,n:149	C:95.65%[D:0.0%],F:4.35%,M:0.0%,n:115		E183L, MGF_110-12L, DP238L, EP402R, MGF_360-9L, L60L, I196L
OR371527.1	184714	164	Ghana2021-87	II	Illumina	CLC Genomics Workbench v. 23	C:96.62%[D:0.0%],F:1.35%,M:2.03%,n:148	C:100.0%[D:0.0%],F:0.0%,M:0.0%,n:115		MGF_360-13L, MGF_360-16R	MGF_110-13La, MGF_360-4L, MGF_110-12L	C:93.96%[D:0.0%],F:4.03%,M:2.01%,n:149	C:98.26%[D:0.0%],F:1.74%,M:0.0%,n:115		MGF_360-16R, MGF_360-19Ra, MGF_360-13L, EP402R, L60L, MGF_110-1L	MGF_110-13La, MGF_360-4L, MGF_110-12L
MN270971.1	183645	165	139/Nu/1981	I	Illumina; Sanger dideoxy sequencing	Bowtie2 v. 2.3.3.1; SPAdes v. 3.11.1	C:95.27%[D:0.0%],F:4.73%,M:0.0%,n:148	C:97.39%[D:0.0%],F:2.61%,M:0.0%,n:115		L60L, B602L, MGF_110-1L, MGF_360-3L, MGF_110-12L, EP402R, MGF_360-16R		C:97.99%[D:0.0%],F:2.01%,M:0.0%,n:149	C:99.13%[D:0.0%],F:0.87%,M:0.0%,n:115		B602L, MGF_360-16R, MGF_110-2L
PP982231.1	189225	168	ASFV/Belgorodskaya_2021/DP-11869	II	MGI	CLC Genomics Workbench v. 9	C:99.32%[D:0.0%],F:0.68%,M:0.0%,n:148	C:99.13%[D:0.0%],F:0.87%,M:0.0%,n:115		C122R		C:94.63%[D:0.0%],F:5.37%,M:0.0%,n:149	C:97.39%[D:0.0%],F:2.61%,M:0.0%,n:115		EP402R, MGF_100-3L, MGF_360-19Ra, MGF_110-12L, MGF_360-21R, MGF_110-1L, L60L, C122R
MW788408.1	181596	161	35479_2014	I	Illumina; Sanger dideoxy sequencing	bwa-mem v. 0.7.17	C:92.57%[D:0.0%],F:7.43%,M:0.0%,n:148	C:97.39%[D:0.0%],F:2.61%,M:0.0%,n:115		MGF_360-1La, I7L, MGF_360-3L, MGF_360-4L, L60L, MGF_110-13La, MGF_110-12L, EP402R, MGF_360-16R, MGF_110-1L, MGF_505-7R		C:96.64%[D:0.0%],F:3.36%,M:0.0%,n:149	C:99.13%[D:0.0%],F:0.87%,M:0.0%,n:115		MGF_110-2L, MGF_360-16R, MGF_360-4L, I7L, MGF_110-13La
MW723485.1	181725	161	Nu1991_3	I	Illumina; Sanger dideoxy sequencing	bwa-mem v. 0.7.17	C:92.57%[D:0.0%],F:7.43%,M:0.0%,n:148	C:97.39%[D:0.0%],F:2.61%,M:0.0%,n:115		MGF_360-4L, MGF_110-12L, EP402R, MGF_360-16R, R298L, MGF_360-3L, MGF_505-7R, MGF_110-1L, MGF_360-1La, L60L, MGF_110-13La		C:96.64%[D:0.0%],F:3.36%,M:0.0%,n:149	C:99.13%[D:0.0%],F:0.87%,M:0.0%,n:115		MGF_360-4L, MGF_110-2L, MGF_360-16R, R298L, MGF_110-13La
OL322098.1	189405	174	Vietnam/Pig/RG-3/01	II			C:95.27%[D:0.0%],F:4.73%,M:0.0%,n:148	C:95.65%[D:0.0%],F:4.35%,M:0.0%,n:115		MGF_360-2L, Q706L, C717R, C257L, MGF_360-14L, EP1242L, CP530R		C:90.6%[D:0.0%],F:9.4%,M:0.0%,n:149	C:93.91%[D:0.0%],F:6.09%,M:0.0%,n:115		C717R, MGF_110-12L, Q706L, EP402R, MGF_100-3L, MGF_360-14L, C257L, MGF_360-21R, MGF_360-2L, MGF_110-1L, CP530R, L60L, MGF_360-19Ra, EP1242L
OX376254.1	190601	171	2021ASP00484	II			C:98.65%[D:0.0%],F:1.35%,M:0.0%,n:148	C:99.13%[D:0.0%],F:0.87%,M:0.0%,n:115		MGF_360-15R, O174L		C:93.96%[D:0.0%],F:6.04%,M:0.0%,n:149	C:97.39%[D:0.0%],F:2.61%,M:0.0%,n:115		L60L, EP402R, O174L, MGF_360-19Ra, MGF_360-15R, MGF_360-21R, MGF_110-12L, MGF_100-3L, MGF_110-1L
OR944091.1	190315	169	SY18deltaL11L	II	Illumina	SOAP denovo v. V 2.4	C:98.65%[D:0.0%],F:0.68%,M:0.68%,n:148	C:98.26%[D:0.0%],F:0.87%,M:0.87%,n:115		C122R	L11L	C:93.96%[D:0.0%],F:5.37%,M:0.67%,n:149	C:96.52%[D:0.0%],F:2.61%,M:0.87%,n:115		C122R, MGF_110-1L, MGF_360-19Ra, MGF_360-21R, MGF_110-12L, MGF_100-3L, EP402R, L60L	L11L
OL322097.1	189409	177	Vietnam/Pig/RG-2/01	II			C:93.92%[D:0.0%],F:5.41%,M:0.68%,n:148	C:94.78%[D:0.0%],F:4.35%,M:0.87%,n:115		MGF_360-10L, MGF_360-14L, EP402R, EP1242L, C717R, F1055L, MGF_505-3R, A240L	C129R	C:89.93%[D:0.0%],F:9.4%,M:0.67%,n:149	C:93.91%[D:0.0%],F:5.22%,M:0.87%,n:115		MGF_110-1L, MGF_360-10L, L60L, C717R, MGF_110-12L, A240L, MGF_360-19Ra, MGF_360-14L, MGF_505-3R, EP402R, EP1242L, MGF_100-3L, F1055L, MGF_360-21R	C129R
MN194591.1	191911	242	ASFV/Kyiv/2016/131	II	Oxford Nanopore MinION	Flye v. v2.4.2	C:57.43%[D:0.0%],F:39.19%,M:3.38%,n:148	C:51.3%[D:0.0%],F:44.35%,M:4.35%,n:115		F1055L, QP383R, K196R, F317L, I10L, MGF_505-4R, C962R, NP1450L, B646L, S183L, C147L, CP123L, NP868R, MGF_360-14L, EP424R, B119L, G1211R, Q706L, R298L, EP364R, A859L, NP419L, EP296R, I226R, CP2475L, MGF_100-1L, DP238L, MGF_505-11L, QP509L, C717R, C257L, H171R, E248R, CP530R, C475L, K205R, F778R, P1192R, B438L, MGF_300-4L, MGF_360-6L, E183L, EP152R, H233R, EP1242L, S273R, MGF_360-16R, B602L, B354L,…	CP80R, ASFV_G_ACD_01020, D117L, A238L, I9R	C:53.02%[D:0.0%],F:43.62%,M:3.36%,n:149	C:49.57%[D:0.0%],F:46.09%,M:4.35%,n:115		CP530R, I10L, MGF_505-4R, A859L, EP424R, EP296R, B119L, I267L, E183L, QP509L, F1055L, QP383R, E248R, B407L, EP402R, C147L, D1133L, B962L, MGF_360-6L, MGF_505-11L, F778R, H171R, M1249L, P1192R, A104R, C475L, MGF_100-1L, K205R, G1340L, S183L, NP419L, B438L, H233R, EP364R, G1211R, CP2475L, K421R, R298L, DP238L, CP123L, K196R, C257L, MGF_360-21R, S273R, MGF_110-12L, NP1450L, Q706L, C962R, MGF_110-1L,…	CP80R, ASFV_G_ACD_01020, D117L, A238L, I9R
MH910495.1	189465	167	Georgia 2008/1	II			C:97.97%[D:0.0%],F:0.68%,M:1.35%,n:148	C:97.39%[D:0.0%],F:0.87%,M:1.74%,n:115		C84L	C122R, EP84R	C:93.29%[D:0.0%],F:5.37%,M:1.34%,n:149	C:95.65%[D:0.0%],F:2.61%,M:1.74%,n:115		MGF_100-3L, C84L, MGF_110-12L, MGF_110-1L, L60L, MGF_360-19Ra, EP402R, MGF_360-21R	C122R, EP84R
OR420801.1	188854	169	Lisbon 1957	I	Illumina; Oxford nanopore	SPADES v. 13.3.5	C:95.95%[D:0.0%],F:3.38%,M:0.68%,n:148	C:97.39%[D:0.0%],F:2.61%,M:0.0%,n:115		B169L, MGF_110-12L, EP402R, B407L, MGF_110-1L	MGF_360-2L	C:97.99%[D:0.0%],F:1.34%,M:0.67%,n:149	C:98.26%[D:0.0%],F:1.74%,M:0.0%,n:115		B407L, EP402R	MGF_360-2L
MN393476.1	190576	167	ASFV Wuhan 2019-1	II	Illumina	SPAdes v. 3.13.0; Megahit v. 1.1.4	C:98.65%[D:0.0%],F:1.35%,M:0.0%,n:148	C:99.13%[D:0.0%],F:0.87%,M:0.0%,n:115		C122R, MGF_360-14L		C:93.96%[D:0.0%],F:6.04%,M:0.0%,n:149	C:97.39%[D:0.0%],F:2.61%,M:0.0%,n:115		L60L, MGF_360-19Ra, MGF_110-1L, MGF_360-21R, MGF_360-14L, MGF_100-3L, C122R, EP402R, MGF_110-12L
OR227304.1	189607	171	VN/HY/2022-ASFV2	II	Illumina	SPAdes v. 3.15.0	C:96.62%[D:0.0%],F:3.38%,M:0.0%,n:148	C:96.52%[D:0.0%],F:3.48%,M:0.0%,n:115		EP402R, I196L, H233R, C122R, MGF_360-14L		C:92.62%[D:0.0%],F:6.71%,M:0.67%,n:149	C:95.65%[D:0.0%],F:3.48%,M:0.87%,n:115		I196L, MGF_360-14L, MGF_110-1L, MGF_110-12L, MGF_100-3L, C122R, MGF_360-19Ra, L60L, MGF_360-21R, H233R	EP402R
OR145829.1	187848	167	Korea/Pig/Hwacheon2/2020	II	Illumina	GENEIOUS PRIME v. 2023/05/15	C:100.0%[D:0.0%],F:0.0%,M:0.0%,n:148	C:100.0%[D:0.0%],F:0.0%,M:0.0%,n:115				C:95.3%[D:0.0%],F:4.7%,M:0.0%,n:149	C:98.26%[D:0.0%],F:1.74%,M:0.0%,n:115		MGF_100-3L, MGF_110-12L, MGF_360-19Ra, L60L, EP402R, MGF_110-1L, MGF_360-21R
NC_044943.1	172051	153	NHV	I			C:85.81%[D:0.0%],F:7.43%,M:6.76%,n:148	C:95.65%[D:0.0%],F:3.48%,M:0.87%,n:115		MGF_360-16R, B169L, EP402R, MGF_100-1L, B602L, MGF_360-18R, MGF_505-3R, MGF_300-1L, MGF_110-1L, L60L, MGF_110-13La	MGF_505-1R, MGF_360-12L, MGF_360-10L, MGF_505-2R, MGF_360-14L, C122R, MGF_360-6L, MGF_110-12L, MGF_360-11L, MGF_360-13L	C:87.25%[D:0.0%],F:6.04%,M:6.71%,n:149	C:97.39%[D:0.0%],F:1.74%,M:0.87%,n:115		MGF_505-3R, MGF_360-19Ra, MGF_300-1L, MGF_360-16R, MGF_360-18R, EP402R, B602L, MGF_110-13La, MGF_100-1L	MGF_505-1R, MGF_360-12L, MGF_360-10L, MGF_505-2R, MGF_360-14L, C122R, MGF_360-6L, MGF_110-12L, MGF_360-11L, MGF_360-13L
PP982240.1	189190	169	ASFV/Leningrad_2019/WB-789	II	MGI	CLC Genomics Workbench v. 9	C:100.0%[D:0.0%],F:0.0%,M:0.0%,n:148	C:100.0%[D:0.0%],F:0.0%,M:0.0%,n:115				C:95.3%[D:0.0%],F:4.7%,M:0.0%,n:149	C:98.26%[D:0.0%],F:1.74%,M:0.0%,n:115		MGF_360-21R, L60L, MGF_110-1L, MGF_110-12L, EP402R, MGF_360-19Ra, MGF_100-3L
MW647172.1	181758	161	LO2018 minor	I	Illumina; Sanger dideoxy sequencing	bwa-mem v. 0.7.17	C:92.57%[D:0.0%],F:7.43%,M:0.0%,n:148	C:97.39%[D:0.0%],F:2.61%,M:0.0%,n:115		MGF_360-4L, L60L, MGF_110-12L, MGF_505-7R, MGF_110-1L, MGF_360-1La, MGF_360-3L, EP402R, MGF_360-16R, MGF_110-13La, DP96R		C:96.64%[D:0.0%],F:3.36%,M:0.0%,n:149	C:99.13%[D:0.0%],F:0.87%,M:0.0%,n:115		DP96R, MGF_360-4L, MGF_110-2L, MGF_110-13La, MGF_360-16R
LR722599.1	190598	170	ASFV Moldova 2017/1	II			C:100.0%[D:0.0%],F:0.0%,M:0.0%,n:148	C:100.0%[D:0.0%],F:0.0%,M:0.0%,n:115				C:95.3%[D:0.0%],F:4.7%,M:0.0%,n:149	C:98.26%[D:0.0%],F:1.74%,M:0.0%,n:115		MGF_110-12L, MGF_360-21R, MGF_360-19Ra, EP402R, L60L, MGF_110-1L, MGF_100-3L
PP737709.1	189514	182	PAN20211A	II	Oxford Nanopore Technologies	LILO v. April 2024	C:91.89%[D:0.0%],F:7.43%,M:0.68%,n:148	C:92.17%[D:0.0%],F:6.96%,M:0.87%,n:115		P1192R, E423R, O174L, MGF_360-2L, MGF_505-1R, M1249L, B962L, MGF_505-4R, D1133L, B125R, I243L	ASFV_G_ACD_01020	C:87.25%[D:0.0%],F:12.08%,M:0.67%,n:149	C:90.43%[D:0.0%],F:8.7%,M:0.87%,n:115		O174L, MGF_110-12L, MGF_360-21R, MGF_360-19Ra, D1133L, E423R, B125R, B962L, MGF_505-1R, MGF_110-1L, M1249L, MGF_100-3L, MGF_360-2L, L60L, EP402R, P1192R, I243L, MGF_505-4R	ASFV_G_ACD_01020
OP612151.1	189404	169	SY-2	II	PacBio	SPAdes v. v3.11.1	C:99.32%[D:0.0%],F:0.68%,M:0.0%,n:148	C:99.13%[D:0.0%],F:0.87%,M:0.0%,n:115		C122R		C:94.63%[D:0.0%],F:5.37%,M:0.0%,n:149	C:97.39%[D:0.0%],F:2.61%,M:0.0%,n:115		MGF_360-21R, MGF_110-1L, EP402R, L60L, C122R, MGF_100-3L, MGF_360-19Ra, MGF_110-12L
PP592890.1	182530	164	Cameroon_2023_SBP30	I	Illumina; Oxford Nanopore	Spades v. 3.15.4	C:95.27%[D:0.0%],F:4.73%,M:0.0%,n:148	C:97.39%[D:0.0%],F:2.61%,M:0.0%,n:115		B602L, L60L, MGF_360-3L, MGF_110-12L, MGF_110-1L, EP402R, MGF_360-16R		C:97.32%[D:0.0%],F:2.68%,M:0.0%,n:149	C:99.13%[D:0.0%],F:0.87%,M:0.0%,n:115		B602L, MGF_110-2L, MGF_360-3L, MGF_360-16R
MZ202520.1	189523	169	K49	I			C:93.24%[D:0.0%],F:6.76%,M:0.0%,n:148	C:95.65%[D:0.0%],F:4.35%,M:0.0%,n:115		B169L, EP402R, L60L, MGF_110-12L, B602L, MGF_110-1L, I7L, MGF_360-18R, MGF_505-7R, MGF_360-10L		C:96.64%[D:0.0%],F:3.36%,M:0.0%,n:149	C:97.39%[D:0.0%],F:2.61%,M:0.0%,n:115		EP402R, MGF_360-18R, MGF_360-10L, I7L, B602L
MW306190.1	189248	169	ASFV/Amur 19/WB-6905	II	Illumina	CLC Genomics Workbench v. V9.5.2	C:99.32%[D:0.0%],F:0.68%,M:0.0%,n:148	C:99.13%[D:0.0%],F:0.87%,M:0.0%,n:115		K205R		C:94.63%[D:0.0%],F:5.37%,M:0.0%,n:149	C:97.39%[D:0.0%],F:2.61%,M:0.0%,n:115		K205R, MGF_360-19Ra, MGF_110-1L, MGF_360-21R, L60L, EP402R, MGF_110-12L, MGF_100-3L
MW788405.1	181697	160	1537 WB	I	Illumina; Sanger dideoxy sequencing	bwa-mem v. 0.7.17	C:93.24%[D:0.0%],F:6.08%,M:0.68%,n:148	C:97.39%[D:0.0%],F:1.74%,M:0.87%,n:115		MGF_505-7R, MGF_505-4R, MGF_360-3L, CP123L, MGF_110-12L, MGF_110-13La, MGF_110-1L, EP402R, MGF_360-1La	L60L	C:95.97%[D:0.0%],F:3.36%,M:0.67%,n:149	C:98.26%[D:0.0%],F:0.87%,M:0.87%,n:115		MGF_505-4R, CP123L, MGF_110-2L, MGF_110-13La, MGF_360-3L	L60L
PP712068.1	186686	165	JX23-01	recombinant of I and II	Illumina	SOAP denovo v.2.04	C:94.59%[D:0.0%],F:4.05%,M:1.35%,n:148	C:97.39%[D:0.0%],F:2.61%,M:0.0%,n:115		MGF_110-1L, B169L, MGF_110-13La, L60L, B602L, MGF_360-14L	MGF_360-6L, MGF_110-12L	C:94.63%[D:0.0%],F:4.03%,M:1.34%,n:149	C:98.26%[D:0.0%],F:1.74%,M:0.0%,n:115		MGF_110-13La, MGF_100-3L, MGF_360-19Ra, MGF_360-14L, B602L, EP402R	MGF_360-6L, MGF_110-12L
NC_044947.1	182906	162	26544/OG10	I	Illumina; Sanger dideoxy sequencing	Velvet v. 1.2.10	C:93.92%[D:0.0%],F:6.08%,M:0.0%,n:148	C:98.26%[D:0.0%],F:1.74%,M:0.0%,n:115		MGF_360-1La, MGF_360-16R, MGF_110-13La, MGF_110-12L, L60L, MGF_360-2L, MGF_110-1L, MGF_360-3L, EP402R		C:97.32%[D:0.0%],F:2.68%,M:0.0%,n:149	C:100.0%[D:0.0%],F:0.0%,M:0.0%,n:115		MGF_110-13La, MGF_360-16R, MGF_110-2L, MGF_360-2L
OR863252.1	190882	171	ASFV Lv17/WB/Rie1i	II	Illumina	CLC Genomics Workbench v. v12; Quast v. 5.0.2	C:99.32%[D:0.68%],F:0.68%,M:0.0%,n:148	C:99.13%[D:0.0%],F:0.87%,M:0.0%,n:115	MGF_360-1La	EP402R		C:95.3%[D:0.0%],F:4.03%,M:0.67%,n:149	C:98.26%[D:0.0%],F:0.87%,M:0.87%,n:115		MGF_360-19Ra, MGF_360-21R, MGF_110-12L, L60L, MGF_110-1L, MGF_100-3L	EP402R
LS478113.1	182446	159	Estonia 2014	II			C:93.92%[D:2.7%],F:0.68%,M:5.41%,n:148	C:97.39%[D:1.74%],F:0.0%,M:2.61%,n:115	MGF_360-19Ra, DP96R, MGF_360-18R, L11L	MGF_360-2L	MGF_110-13La, L60L, MGF_110-1L, MGF_360-1La, MGF_360-3L, MGF_110-12L, L83L, KP177R	C:91.28%[D:2.01%],F:2.68%,M:6.04%,n:149	C:96.52%[D:1.74%],F:0.87%,M:2.61%,n:115	DP96R, MGF_360-18R, L11L	MGF_100-3L, MGF_360-2L, MGF_360-19Ra, EP402R	MGF_110-13La, L60L, MGF_110-1L, MGF_360-3L, MGF_360-21R, MGF_110-2L, MGF_110-12L, L83L, KP177R
MW723494.1	181770	162	23221	I	Illumina; Sanger dideoxy sequencing	bwa-mem v. 0.7.17	C:92.57%[D:0.0%],F:7.43%,M:0.0%,n:148	C:97.39%[D:0.0%],F:2.61%,M:0.0%,n:115		R298L, MGF_110-1L, MGF_505-7R, MGF_360-4L, L60L, MGF_110-13La, MGF_360-16R, MGF_360-1La, EP402R, MGF_110-12L, MGF_360-3L		C:96.64%[D:0.0%],F:3.36%,M:0.0%,n:149	C:99.13%[D:0.0%],F:0.87%,M:0.0%,n:115		R298L, MGF_360-4L, MGF_110-2L, MGF_360-16R, MGF_110-13La
OR460736.1	190592	171	50665.1_2170/AL/2022 Italy	II	Illumina	iVar v. 1.3.1	C:97.97%[D:0.0%],F:2.03%,M:0.0%,n:148	C:98.26%[D:0.0%],F:1.74%,M:0.0%,n:115		DP96R, C122R, MGF_110-13La		C:93.29%[D:0.0%],F:6.71%,M:0.0%,n:149	C:96.52%[D:0.0%],F:3.48%,M:0.0%,n:115		MGF_360-19Ra, EP402R, DP96R, L60L, MGF_110-13La, MGF_110-12L, C122R, MGF_360-21R, MGF_110-1L, MGF_100-3L
OR159219.1	189400	168	S-S-VR-413000-00002	II	Illumina	CLC Genomics workbench v. 8.0	C:99.32%[D:0.0%],F:0.68%,M:0.0%,n:148	C:99.13%[D:0.0%],F:0.87%,M:0.0%,n:115		C122R		C:94.63%[D:0.0%],F:5.37%,M:0.0%,n:149	C:97.39%[D:0.0%],F:2.61%,M:0.0%,n:115		L60L, EP402R, MGF_110-12L, MGF_100-3L, C122R, MGF_360-19Ra, MGF_110-1L, MGF_360-21R
OZ002854.1	182748	163	KE/2013/Kiambu.2	IX			C:65.54%[D:0.0%],F:28.38%,M:6.08%,n:148	C:76.52%[D:0.0%],F:20.87%,M:2.61%,n:115		MGF_360-11L, MGF_360-18R, A137R, MGF_360-13L, B117L, I177L, MGF_505-4R, A238L, A151R, MGF_360-15R, MGF_505-3R, MGF_360-1La, QP383R, D129L, MGF_110-13La, MGF_360-4L, I10L, CP204L, L83L, MGF_360-8L, E183L, EP402R, I9R, MGF_505-10R, I196L, MGF_360-16R, K205R, I8L, KP177R, MGF_360-3L, I267L, MGF_505-5R, L60L, B407L, MGF_505-6R, MGF_505-2R, MGF_360-9L, I215L, MGF_505-9R, DP238L, B475L, B602L	I7L, MGF_360-19Ra, MGF_505-7R, MGF_360-10L, DP96R, MGF_360-2L, A240L, MGF_100-3L, MGF_110-12L	C:65.1%[D:0.0%],F:32.21%,M:2.68%,n:149	C:76.52%[D:0.0%],F:22.61%,M:0.87%,n:115		MGF_360-21R, MGF_360-12L, QP383R, MGF_360-2L, B407L, L60L, MGF_360-10L, MGF_110-2L, EP402R, MGF_100-3L, MGF_505-4R, I8L, E183L, L83L, MGF_360-4L, MGF_360-16R, DP238L, B169L, MGF_505-9R, MGF_360-18R, KP177R, MGF_505-5R, D129L, MGF_360-3L, MGF_505-2R, MGF_360-13L, A151R, I196L, MGF_360-11L, MGF_505-6R, B117L, CP204L, I177L, I267L, A238L, A137R, B602L, MGF_360-15R, A240L, MGF_110-13La, I10L, B475L, …	MGF_360-19Ra, MGF_505-7R, DP96R, MGF_110-12L
OQ885055.1	188826	168	ASFV-DeltaH240R-Delta7R	II	Illumina	SPAdes v. 3.14.1	C:98.65%[D:0.0%],F:0.0%,M:1.35%,n:148	C:99.13%[D:0.0%],F:0.0%,M:0.87%,n:115			MGF_505-7R, H240R	C:93.96%[D:0.0%],F:4.7%,M:1.34%,n:149	C:97.39%[D:0.0%],F:1.74%,M:0.87%,n:115		L60L, MGF_110-12L, EP402R, MGF_100-3L, MGF_360-19Ra, MGF_110-1L, MGF_360-21R	MGF_505-7R, H240R
PP982241.1	189384	173	ASFV/Permskyi_2021/DP-9916	II	MGI	CLC Genomics Workbench v. 9	C:99.32%[D:0.0%],F:0.68%,M:0.0%,n:148	C:99.13%[D:0.0%],F:0.87%,M:0.0%,n:115		EP402R		C:95.3%[D:0.0%],F:4.03%,M:0.67%,n:149	C:98.26%[D:0.0%],F:0.87%,M:0.87%,n:115		MGF_100-3L, MGF_360-19Ra, MGF_110-12L, L60L, MGF_110-1L, MGF_360-21R	EP402R
OQ971725.1	183395	163	Cameroon/2017/C-A2	I	Illumina	CLC Genomics Workbench v. 23	C:95.27%[D:0.0%],F:4.73%,M:0.0%,n:148	C:97.39%[D:0.0%],F:2.61%,M:0.0%,n:115		L60L, MGF_110-1L, MGF_110-12L, B602L, MGF_360-16R, EP402R, MGF_360-3L		C:97.99%[D:0.0%],F:2.01%,M:0.0%,n:149	C:99.13%[D:0.0%],F:0.87%,M:0.0%,n:115		MGF_360-16R, MGF_110-2L, B602L
OK358852.1	192298	170	HK_NT_202103	II			C:100.0%[D:0.0%],F:0.0%,M:0.0%,n:148	C:100.0%[D:0.0%],F:0.0%,M:0.0%,n:115				C:95.3%[D:0.0%],F:4.7%,M:0.0%,n:149	C:98.26%[D:0.0%],F:1.74%,M:0.0%,n:115		MGF_100-3L, MGF_110-1L, MGF_360-19Ra, EP402R, MGF_110-12L, MGF_360-21R, L60L
OM966716.1	189129	167	ASFV/Kaliningrad_18/WB-9735	II	Illumina	CLC Genomics Workbench v. v. 9.5.2	C:100.0%[D:0.0%],F:0.0%,M:0.0%,n:148	C:100.0%[D:0.0%],F:0.0%,M:0.0%,n:115				C:95.3%[D:0.0%],F:4.7%,M:0.0%,n:149	C:98.26%[D:0.0%],F:1.74%,M:0.0%,n:115		MGF_360-21R, MGF_100-3L, EP402R, MGF_110-1L, MGF_360-19Ra, L60L, MGF_110-12L
MT932579.1	181761	161	55234/18	I	Illumina	bwa-mem v. 0.7.17	C:93.24%[D:0.0%],F:6.76%,M:0.0%,n:148	C:98.26%[D:0.0%],F:1.74%,M:0.0%,n:115		MGF_505-7R, MGF_360-3L, MGF_360-16R, MGF_110-13La, EP402R, L60L, MGF_110-1L, MGF_360-1La, MGF_110-12L, MGF_360-4L		C:97.32%[D:0.0%],F:2.68%,M:0.0%,n:149	C:100.0%[D:0.0%],F:0.0%,M:0.0%,n:115		MGF_360-16R, MGF_360-4L, MGF_110-2L, MGF_110-13La
MW723486.1	181750	161	Nu1991_7	I	Illumina; Sanger dideoxy sequencing	bwa-mem v. 0.7.17	C:93.24%[D:0.0%],F:6.76%,M:0.0%,n:148	C:97.39%[D:0.0%],F:2.61%,M:0.0%,n:115		MGF_110-1L, MGF_360-4L, MGF_360-3L, MGF_110-12L, R298L, MGF_360-1La, MGF_505-7R, MGF_360-16R, L60L, EP402R		C:97.32%[D:0.0%],F:2.68%,M:0.0%,n:149	C:99.13%[D:0.0%],F:0.87%,M:0.0%,n:115		MGF_360-4L, R298L, MGF_360-16R, MGF_110-2L
OX376272.1	190592	169	2021ASP03740	II			C:97.97%[D:0.0%],F:2.03%,M:0.0%,n:148	C:98.26%[D:0.0%],F:1.74%,M:0.0%,n:115		O174L, MGF_360-15R, C122R		C:93.29%[D:0.0%],F:6.71%,M:0.0%,n:149	C:96.52%[D:0.0%],F:3.48%,M:0.0%,n:115		MGF_360-15R, MGF_360-19Ra, MGF_110-12L, L60L, C122R, O174L, MGF_110-1L, MGF_360-21R, EP402R, MGF_100-3L
MK940252.1	189403	166	CN/2019/InnerMongolia-AES01	II	Sanger dideoxy sequencing		C:99.32%[D:0.0%],F:0.68%,M:0.0%,n:148	C:99.13%[D:0.0%],F:0.87%,M:0.0%,n:115		C122R		C:94.63%[D:0.0%],F:5.37%,M:0.0%,n:149	C:97.39%[D:0.0%],F:2.61%,M:0.0%,n:115		L60L, MGF_110-1L, MGF_110-12L, MGF_360-19Ra, EP402R, MGF_360-21R, C122R, MGF_100-3L
NC_044946.1	184368	162	Ken06.Bus	IX			C:65.54%[D:0.0%],F:27.7%,M:6.76%,n:148	C:74.78%[D:0.0%],F:20.87%,M:4.35%,n:115		QP383R, MGF_505-5R, CP204L, B117L, I267L, MGF_360-15R, MGF_360-8L, MGF_360-11L, DP238L, MGF_360-18R, MGF_110-12L, I196L, EP402R, A151R, KP177R, MGF_505-3R, B475L, MGF_505-9R, A137R, K205R, L60L, MGF_360-13L, L83L, MGF_360-16R, MGF_505-6R, MGF_360-4L, B602L, I215L, A238L, I10L, MGF_360-9L, I177L, O174L, I9R, D129L, MGF_360-1La, B407L, MGF_505-2R, MGF_360-3L, MGF_505-4R, E183L	I7L, MGF_360-19Ra, MGF_505-7R, MGF_360-10L, DP96R, C122R, MGF_360-2L, E111R, A240L, MGF_100-3L	C:64.43%[D:0.0%],F:32.21%,M:3.36%,n:149	C:73.91%[D:0.0%],F:23.48%,M:2.61%,n:115		L60L, MGF_110-2L, CP204L, I215L, MGF_505-5R, EP364R, I9R, KP177R, I196L, MGF_360-9L, A238L, A240L, MGF_360-18R, MGF_360-10L, A151R, MGF_360-8L, MGF_505-4R, K205R, I10L, B117L, MGF_360-13L, O174L, D129L, B169L, QP383R, MGF_360-15R, DP238L, MGF_360-11L, I177L, B602L, MGF_100-3L, MGF_360-2L, E183L, MGF_360-16R, MGF_505-6R, L83L, MGF_505-2R, MGF_360-4L, B475L, MGF_110-12L, MGF_505-9R, A137R, I267L, M…	MGF_360-19Ra, MGF_505-7R, DP96R, C122R, E111R
OP672342.1	185316	163	Nigeria-RV502	II	Illumina; Oxford Nanopore Technologies	CLC Genomics v. 21	C:96.62%[D:1.35%],F:1.35%,M:2.03%,n:148	C:100.0%[D:0.0%],F:0.0%,M:0.0%,n:115	MGF_360-1La, MGF_360-2L	MGF_360-13L, MGF_360-16R	MGF_110-13La, MGF_360-4L, MGF_110-12L	C:93.96%[D:1.34%],F:4.03%,M:2.01%,n:149	C:98.26%[D:0.0%],F:1.74%,M:0.0%,n:115	MGF_360-21R, MGF_360-2L	MGF_110-1L, MGF_360-19Ra, MGF_360-16R, MGF_360-13L, L60L, EP402R	MGF_110-13La, MGF_360-4L, MGF_110-12L
LR812933.1	190145	170	Arm/07/CBM/c2	II			C:99.32%[D:0.0%],F:0.68%,M:0.0%,n:148	C:99.13%[D:0.0%],F:0.87%,M:0.0%,n:115		C122R		C:94.63%[D:0.0%],F:5.37%,M:0.0%,n:149	C:97.39%[D:0.0%],F:2.61%,M:0.0%,n:115		MGF_100-3L, EP402R, L60L, MGF_110-12L, MGF_360-19Ra, C122R, MGF_110-1L, MGF_360-21R
NC_044949.1	186528	170	Warthog	IV			C:95.27%[D:0.0%],F:3.38%,M:1.35%,n:148	C:96.52%[D:0.0%],F:2.61%,M:0.87%,n:115		DP96R, EP402R, B602L, MGF_360-2L, MGF_360-9L	MGF_360-6L, EP84R	C:93.96%[D:0.0%],F:5.37%,M:0.67%,n:149	C:97.39%[D:0.0%],F:2.61%,M:0.0%,n:115		L60L, EP402R, MGF_360-2L, MGF_110-12L, MGF_110-1L, DP96R, MGF_360-9L, MGF_505-4R	MGF_360-6L
OL692743.1	190517	168	IND/AS/SD-02/2020	II	Illumina	SPAdes v. 3.15.2	C:98.65%[D:0.0%],F:1.35%,M:0.0%,n:148	C:99.13%[D:0.0%],F:0.87%,M:0.0%,n:115		C122R, MGF_360-14L		C:93.96%[D:0.0%],F:6.04%,M:0.0%,n:149	C:97.39%[D:0.0%],F:2.61%,M:0.0%,n:115		L60L, EP402R, MGF_360-19Ra, MGF_100-3L, MGF_360-21R, MGF_360-14L, C122R, MGF_110-1L, MGF_110-12L
MW723492.1	181751	160	4996 WB	I	Illumina; Sanger dideoxy sequencing	bwa-mem v. 0.7.17	C:93.24%[D:0.0%],F:6.76%,M:0.0%,n:148	C:97.39%[D:0.0%],F:2.61%,M:0.0%,n:115		MGF_110-12L, MGF_360-4L, MGF_110-1L, MGF_505-7R, R298L, MGF_360-1La, MGF_360-3L, EP402R, MGF_360-16R, L60L		C:97.32%[D:0.0%],F:2.68%,M:0.0%,n:149	C:99.13%[D:0.0%],F:0.87%,M:0.0%,n:115		MGF_110-2L, MGF_360-4L, R298L, MGF_360-16R
PP552741.1	184758	164	BEN-AACB2	II	Illumina	Spades v. 3.15.4	C:96.62%[D:0.0%],F:1.35%,M:2.03%,n:148	C:100.0%[D:0.0%],F:0.0%,M:0.0%,n:115		MGF_360-13L, MGF_360-16R	MGF_110-13La, MGF_360-4L, MGF_110-12L	C:93.96%[D:0.0%],F:4.03%,M:2.01%,n:149	C:98.26%[D:0.0%],F:1.74%,M:0.0%,n:115		EP402R, MGF_110-1L, L60L, MGF_360-13L, MGF_360-19Ra, MGF_360-16R	MGF_110-13La, MGF_360-4L, MGF_110-12L
MW791758.1	190561	172	ASFV2020-020-B	II	Illumina	Bowtie2 v. 2.2.9	C:98.65%[D:0.0%],F:1.35%,M:0.0%,n:148	C:99.13%[D:0.0%],F:0.87%,M:0.0%,n:115		MGF_360-2L, C122R		C:93.96%[D:0.0%],F:6.04%,M:0.0%,n:149	C:97.39%[D:0.0%],F:2.61%,M:0.0%,n:115		MGF_110-1L, MGF_360-2L, MGF_100-3L, C122R, MGF_110-12L, MGF_360-19Ra, L60L, MGF_360-21R, EP402R
MW521382.1	188643	168	HuB20	II			C:97.97%[D:0.0%],F:0.68%,M:1.35%,n:148	C:97.39%[D:0.0%],F:0.87%,M:1.74%,n:115		I9R	A238L, EP402R	C:93.96%[D:0.0%],F:4.03%,M:2.01%,n:149	C:96.52%[D:0.0%],F:0.87%,M:2.61%,n:115		MGF_110-12L, MGF_100-3L, L60L, MGF_360-21R, MGF_360-19Ra, MGF_110-1L	A238L, EP402R, I9R
OZ002814.1	182720	162	UG/2013/Alupe.1	IX			C:65.54%[D:0.0%],F:28.38%,M:6.08%,n:148	C:76.52%[D:0.0%],F:20.87%,M:2.61%,n:115		B407L, MGF_505-4R, I177L, I8L, MGF_360-15R, B117L, EP402R, MGF_505-2R, CP204L, I10L, MGF_360-11L, L83L, MGF_360-1La, I196L, MGF_505-3R, D129L, MGF_505-6R, KP177R, L60L, MGF_360-16R, DP238L, MGF_360-18R, MGF_505-9R, MGF_360-4L, QP383R, MGF_505-5R, I215L, I267L, A151R, K205R, B602L, B475L, MGF_360-8L, MGF_360-13L, MGF_505-10R, MGF_360-9L, MGF_110-13La, MGF_360-3L, E183L, A137R, I9R, A238L	I7L, MGF_360-19Ra, MGF_505-7R, MGF_360-10L, DP96R, MGF_360-2L, A240L, MGF_100-3L, MGF_110-12L	C:65.1%[D:0.0%],F:32.21%,M:2.68%,n:149	C:76.52%[D:0.0%],F:22.61%,M:0.87%,n:115		MGF_360-4L, I8L, KP177R, I177L, L83L, MGF_360-11L, B407L, A137R, B117L, CP204L, MGF_505-9R, B169L, MGF_110-13La, MGF_360-10L, A240L, I9R, A238L, MGF_360-13L, I196L, B475L, MGF_505-5R, K205R, I10L, I267L, MGF_360-12L, E183L, MGF_360-16R, MGF_360-9L, EP402R, MGF_505-3R, MGF_505-6R, MGF_110-2L, MGF_360-8L, A151R, MGF_360-15R, MGF_360-2L, QP383R, MGF_360-18R, I215L, MGF_100-3L, MGF_360-21R, B602L, MG…	MGF_360-19Ra, MGF_505-7R, DP96R, MGF_110-12L
OR449224.1	213885	217	Ratchaburi_2023_001-MA	II	Oxford Nanopore	NECAT v. 0.0.1	C:91.89%[D:16.89%],F:0.68%,M:7.43%,n:148	C:97.39%[D:14.78%],F:0.0%,M:2.61%,n:115	MGF_360-11L, MGF_360-10L, MGF_360-8L, MGF_110-1L, L60L, L83L, KP177R, MGF_360-2L, MGF_360-1La, E120R, EP296R, E111R, I267L, I226R, I243L, I329L, I215L, I177L, I196L, DP238L, I10L, L11L, MGF_360-18R, DP96R, MGF_360-19Ra	MGF_360-16R	MGF_110-13La, MGF_100-1L, I7L, MGF_360-4L, MGF_360-6L, MGF_300-1L, I8L, MGF_100-3L, I9R, MGF_505-11L, MGF_110-12L	C:88.59%[D:14.77%],F:4.03%,M:7.38%,n:149	C:95.65%[D:13.91%],F:1.74%,M:2.61%,n:115	MGF_360-11L, MGF_360-10L, MGF_360-8L, MGF_110-2L, L83L, KP177R, MGF_360-2L, E120R, EP296R, E111R, I267L, I226R, I243L, I329L, I215L, I177L, I196L, DP238L, I10L, L11L, MGF_360-18R, DP96R	MGF_360-19Ra, MGF_360-16R, EP402R, L60L, MGF_360-21R, MGF_110-1L	MGF_110-13La, MGF_100-1L, I7L, MGF_360-4L, MGF_360-6L, MGF_300-1L, I8L, MGF_100-3L, I9R, MGF_505-11L, MGF_110-12L
PP982227.1	188582	173	ASFV/Amur_2022/WB-905	II	MGI	CLC Genomics Workbench v. 9	C:97.3%[D:0.0%],F:2.7%,M:0.0%,n:148	C:98.26%[D:0.0%],F:1.74%,M:0.0%,n:115		C122R, MGF_505-2R, MGF_360-18R, A859L		C:92.62%[D:0.0%],F:7.38%,M:0.0%,n:149	C:96.52%[D:0.0%],F:3.48%,M:0.0%,n:115		MGF_110-1L, MGF_360-19Ra, EP402R, L60L, MGF_110-12L, A859L, C122R, MGF_100-3L, MGF_360-18R, MGF_505-2R, MGF_360-21R
MW723487.1	181741	161	Or1993_1	I	Illumina; Sanger dideoxy sequencing	bwa-mem v. 0.7.17	C:94.59%[D:0.0%],F:5.41%,M:0.0%,n:148	C:97.39%[D:0.0%],F:2.61%,M:0.0%,n:115		MGF_110-12L, L60L, C122R, MGF_360-1La, MGF_110-1L, MGF_505-7R, EP402R, MGF_360-3L		C:98.66%[D:0.0%],F:1.34%,M:0.0%,n:149	C:99.13%[D:0.0%],F:0.87%,M:0.0%,n:115		C122R, MGF_110-2L
OQ971722.1	183406	164	Cameroon/2018/C-F3	I	Illumina	CLC Genomics Workbench v. 23	C:95.27%[D:0.0%],F:4.73%,M:0.0%,n:148	C:97.39%[D:0.0%],F:2.61%,M:0.0%,n:115		B602L, MGF_360-16R, MGF_110-1L, MGF_360-3L, EP402R, MGF_110-12L, L60L		C:97.99%[D:0.0%],F:2.01%,M:0.0%,n:149	C:99.13%[D:0.0%],F:0.87%,M:0.0%,n:115		MGF_360-16R, MGF_110-2L, B602L
MW736600.1	181745	162	30322	I	Illumina; Sanger dideoxy sequencing	bwa-mem v. 0.7.17	C:92.57%[D:0.0%],F:7.43%,M:0.0%,n:148	C:97.39%[D:0.0%],F:2.61%,M:0.0%,n:115		R298L, MGF_360-3L, L60L, EP402R, MGF_110-13La, MGF_360-1La, MGF_360-16R, MGF_505-7R, MGF_110-1L, MGF_360-4L, MGF_110-12L		C:96.64%[D:0.0%],F:3.36%,M:0.0%,n:149	C:99.13%[D:0.0%],F:0.87%,M:0.0%,n:115		MGF_110-2L, MGF_360-4L, MGF_360-16R, MGF_110-13La, R298L
LC659088.1	189396	170	AQS-P-20901-1	II			C:98.65%[D:0.0%],F:1.35%,M:0.0%,n:148	C:99.13%[D:0.0%],F:0.87%,M:0.0%,n:115		C122R, MGF_360-2L		C:93.96%[D:0.0%],F:6.04%,M:0.0%,n:149	C:97.39%[D:0.0%],F:2.61%,M:0.0%,n:115		MGF_110-12L, EP402R, MGF_360-19Ra, MGF_360-2L, MGF_110-1L, MGF_360-21R, MGF_100-3L, L60L, C122R
OR660699.1	190120	168	7540/22	II			C:100.0%[D:0.0%],F:0.0%,M:0.0%,n:148	C:100.0%[D:0.0%],F:0.0%,M:0.0%,n:115				C:95.3%[D:0.0%],F:4.7%,M:0.0%,n:149	C:98.26%[D:0.0%],F:1.74%,M:0.0%,n:115		MGF_360-19Ra, MGF_360-21R, MGF_110-1L, EP402R, MGF_110-12L, MGF_100-3L, L60L
MG939589.1	189393	169	Pol17_05838_C220	II	Illumina	Geneious v. R9	C:99.32%[D:0.0%],F:0.68%,M:0.0%,n:148	C:100.0%[D:0.0%],F:0.0%,M:0.0%,n:115		MGF_505-6R		C:94.63%[D:0.0%],F:5.37%,M:0.0%,n:149	C:98.26%[D:0.0%],F:1.74%,M:0.0%,n:115		MGF_110-1L, MGF_110-12L, MGF_505-6R, MGF_360-19Ra, MGF_360-21R, EP402R, MGF_100-3L, L60L
OL322102.1	189407	167	Vietnam/Pig/RG-7/01	II			C:98.65%[D:0.0%],F:1.35%,M:0.0%,n:148	C:99.13%[D:0.0%],F:0.87%,M:0.0%,n:115		MGF_360-14L, C122R		C:93.96%[D:0.0%],F:6.04%,M:0.0%,n:149	C:97.39%[D:0.0%],F:2.61%,M:0.0%,n:115		MGF_360-19Ra, EP402R, MGF_360-21R, L60L, MGF_110-12L, MGF_110-1L, MGF_360-14L, C122R, MGF_100-3L
OR944090.1	190105	169	SY18deltaL10L	II	Illumina	SOAP denovo v. V 2.4	C:99.32%[D:0.0%],F:0.0%,M:0.68%,n:148	C:99.13%[D:0.0%],F:0.0%,M:0.87%,n:115			I10L	C:94.63%[D:0.0%],F:4.7%,M:0.67%,n:149	C:97.39%[D:0.0%],F:1.74%,M:0.87%,n:115		L60L, MGF_110-1L, MGF_110-12L, MGF_100-3L, MGF_360-21R, EP402R, MGF_360-19Ra	I10L
OQ885056.1	188826	168	ASFV-DeltaH240R-Delta7R	II	Illumina	SPAdes v. 3.14.1	C:98.65%[D:0.0%],F:0.0%,M:1.35%,n:148	C:99.13%[D:0.0%],F:0.0%,M:0.87%,n:115			MGF_505-7R, H240R	C:93.96%[D:0.0%],F:4.7%,M:1.34%,n:149	C:97.39%[D:0.0%],F:1.74%,M:0.87%,n:115		MGF_110-12L, MGF_110-1L, MGF_360-19Ra, L60L, EP402R, MGF_360-21R, MGF_100-3L	MGF_505-7R, H240R
OR460737.1	190598	171	50665.4_2159/AL/2022 Italy	II			C:98.65%[D:0.0%],F:1.35%,M:0.0%,n:148	C:99.13%[D:0.0%],F:0.87%,M:0.0%,n:115		C122R, MGF_110-13La		C:93.96%[D:0.0%],F:6.04%,M:0.0%,n:149	C:97.39%[D:0.0%],F:2.61%,M:0.0%,n:115		MGF_100-3L, MGF_110-12L, L60L, MGF_110-1L, C122R, MGF_360-19Ra, MGF_110-13La, EP402R, MGF_360-21R
OL692744.1	190572	168	IND/AR/SD-61/2020	II	Illumina	SPAdes v. 3.15.2	C:98.65%[D:0.0%],F:1.35%,M:0.0%,n:148	C:99.13%[D:0.0%],F:0.87%,M:0.0%,n:115		C122R, MGF_360-14L		C:93.96%[D:0.0%],F:6.04%,M:0.0%,n:149	C:97.39%[D:0.0%],F:2.61%,M:0.0%,n:115		C122R, MGF_360-14L, L60L, MGF_110-1L, EP402R, MGF_110-12L, MGF_100-3L, MGF_360-19Ra, MGF_360-21R
OZ005801.1	187015	163	KE/2013/Busia.3.WSL	IX			C:65.54%[D:0.0%],F:29.05%,M:5.41%,n:148	C:76.52%[D:0.0%],F:20.87%,M:2.61%,n:115		L83L, B475L, MGF_360-8L, E183L, EP402R, MGF_505-3R, I215L, A151R, B602L, KP177R, MGF_505-10R, MGF_360-13L, MGF_505-5R, QP383R, MGF_505-6R, I267L, MGF_360-16R, MGF_360-18R, K205R, MGF_360-1La, MGF_505-9R, CP204L, I177L, MGF_360-4L, I9R, MGF_360-15R, A238L, I8L, L60L, MGF_110-13La, MGF_360-3L, MGF_505-2R, I196L, MGF_505-4R, MGF_360-2L, B117L, A137R, MGF_360-9L, MGF_360-11L, D129L, I10L, DP238L, B40…	I7L, MGF_360-19Ra, MGF_505-7R, MGF_360-10L, DP96R, A240L, MGF_100-3L, MGF_110-12L	C:65.1%[D:0.0%],F:31.54%,M:3.36%,n:149	C:76.52%[D:0.0%],F:22.61%,M:0.87%,n:115		MGF_505-3R, L60L, I10L, MGF_360-15R, L83L, MGF_360-9L, MGF_360-11L, MGF_360-13L, EP402R, B602L, A151R, MGF_505-4R, B169L, I215L, MGF_360-8L, I196L, I8L, MGF_505-9R, MGF_360-2L, E183L, B407L, MGF_110-13La, A137R, CP204L, A240L, MGF_360-16R, MGF_110-2L, MGF_100-3L, I9R, MGF_360-4L, MGF_360-3L, A238L, D129L, I267L, QP383R, I177L, B475L, K205R, MGF_360-12L, MGF_505-2R, DP238L, B117L, MGF_360-18R, MGF…	MGF_360-19Ra, MGF_505-7R, DP96R, MGF_360-21R, MGF_110-12L
MW736607.1	181758	162	32516	I	Illumina; Sanger dideoxy sequencing	bwa-mem v. 0.7.17	C:92.57%[D:0.0%],F:7.43%,M:0.0%,n:148	C:97.39%[D:0.0%],F:2.61%,M:0.0%,n:115		MGF_360-4L, L60L, MGF_360-1La, MGF_360-3L, MGF_110-1L, EP402R, MGF_360-16R, MGF_110-13La, R298L, MGF_110-12L, MGF_505-7R		C:96.64%[D:0.0%],F:3.36%,M:0.0%,n:149	C:99.13%[D:0.0%],F:0.87%,M:0.0%,n:115		R298L, MGF_360-16R, MGF_110-13La, MGF_360-4L, MGF_110-2L
LR881473.1	192206	175	Arm/07/CBM/c4	I			C:89.19%[D:0.0%],F:9.46%,M:1.35%,n:148	C:90.43%[D:0.0%],F:7.83%,M:1.74%,n:115		I329L, CP123L, MGF_360-18R, MGF_505-7R, MGF_100-3L, B602L, E248R, I196L, EP402R, B407L, MGF_505-11L, MGF_360-16R, A240L, I7L	L11L, B119L	C:87.25%[D:0.0%],F:11.41%,M:1.34%,n:149	C:90.43%[D:0.0%],F:7.83%,M:1.74%,n:115		A240L, I329L, MGF_110-12L, L60L, I7L, B602L, MGF_360-21R, MGF_360-19Ra, MGF_360-16R, MGF_100-3L, MGF_110-1L, B407L, MGF_360-18R, CP123L, MGF_505-11L, I196L, E248R	L11L, B119L
MZ614662.1	190257	172	CADC_HN09	II	Illumina	MEGAHIT v. 1.2.9	C:100.0%[D:0.0%],F:0.0%,M:0.0%,n:148	C:100.0%[D:0.0%],F:0.0%,M:0.0%,n:115				C:95.3%[D:0.0%],F:4.7%,M:0.0%,n:149	C:98.26%[D:0.0%],F:1.74%,M:0.0%,n:115		MGF_360-19Ra, MGF_360-21R, EP402R, L60L, MGF_110-12L, MGF_100-3L, MGF_110-1L
PQ010732.1	185326	168	rASF12-avac02	recombinant of I and II	Illumina	Unicycler v. 0.5.0	C:94.59%[D:0.0%],F:4.05%,M:1.35%,n:148	C:97.39%[D:0.0%],F:2.61%,M:0.0%,n:115		L60L, MGF_110-13La, MGF_360-14L, MGF_110-1L, B602L, B169L	MGF_360-6L, MGF_110-12L	C:94.63%[D:0.0%],F:4.03%,M:1.34%,n:149	C:98.26%[D:0.0%],F:1.74%,M:0.0%,n:115		MGF_360-19Ra, MGF_100-3L, B602L, MGF_110-13La, EP402R, MGF_360-14L	MGF_360-6L, MGF_110-12L
PP982243.1	187596	167	ASFV/Primorsky_2021/WB-9786	II	MGI	CLC Genomics Workbench v. 9	C:98.65%[D:0.0%],F:1.35%,M:0.0%,n:148	C:100.0%[D:0.0%],F:0.0%,M:0.0%,n:115		MGF_360-14L, MGF_360-16R		C:93.96%[D:0.0%],F:6.04%,M:0.0%,n:149	C:98.26%[D:0.0%],F:1.74%,M:0.0%,n:115		L60L, MGF_110-12L, MGF_100-3L, MGF_360-14L, EP402R, MGF_360-19Ra, MGF_360-21R, MGF_360-16R, MGF_110-1L
OR604566.1	186611	165	K1-1/Liver/Kupang/Indonesia/ 2023	II	Illumina	Spades v. v3.13.1	C:97.97%[D:0.0%],F:2.03%,M:0.0%,n:148	C:100.0%[D:0.0%],F:0.0%,M:0.0%,n:115		MGF_360-14L, MGF_360-1La, MGF_100-3L		C:94.63%[D:0.0%],F:5.37%,M:0.0%,n:149	C:98.26%[D:0.0%],F:1.74%,M:0.0%,n:115		MGF_110-12L, MGF_100-3L, MGF_360-19Ra, EP402R, L60L, MGF_360-14L, MGF_110-1L, MGF_360-21R
ON185726.2	183680	163	Dr-1980	I	Illumina; Oxford Nanopore Technologies	CLC Genomics Workbench v. 21.0.4	C:95.27%[D:0.0%],F:4.73%,M:0.0%,n:148	C:97.39%[D:0.0%],F:2.61%,M:0.0%,n:115		MGF_360-3L, MGF_110-12L, EP402R, L60L, MGF_360-16R, B602L, MGF_110-1L		C:97.99%[D:0.0%],F:2.01%,M:0.0%,n:149	C:99.13%[D:0.0%],F:0.87%,M:0.0%,n:115		MGF_360-16R, B602L, MGF_110-2L
LC659086.1	189398	170	AQS-C-1-21	II			C:98.65%[D:0.0%],F:1.35%,M:0.0%,n:148	C:99.13%[D:0.0%],F:0.87%,M:0.0%,n:115		MGF_360-14L, C122R		C:93.96%[D:0.0%],F:6.04%,M:0.0%,n:149	C:97.39%[D:0.0%],F:2.61%,M:0.0%,n:115		MGF_100-3L, MGF_110-12L, MGF_360-19Ra, L60L, MGF_110-1L, C122R, MGF_360-21R, EP402R, MGF_360-14L
OP781308.1	183999	163	MAU/01/2007	II	Illumina	CLC Genomics Workbench v. 9.5	C:98.65%[D:0.0%],F:0.68%,M:0.68%,n:148	C:100.0%[D:0.0%],F:0.0%,M:0.0%,n:115		MGF_360-2L	MGF_360-1La	C:95.3%[D:0.0%],F:4.03%,M:0.67%,n:149	C:98.26%[D:0.0%],F:1.74%,M:0.0%,n:115		MGF_360-2L, L60L, MGF_110-1L, MGF_360-19Ra, MGF_110-12L, EP402R	MGF_360-21R
MW723481.1	181859	161	Nu1979	I	Illumina; Sanger dideoxy sequencing	bwa-mem v. 0.7.17	C:95.27%[D:0.0%],F:4.73%,M:0.0%,n:148	C:97.39%[D:0.0%],F:2.61%,M:0.0%,n:115		MGF_110-1L, MGF_360-3L, L60L, MGF_110-12L, EP402R, MGF_360-16R, B602L		C:97.99%[D:0.0%],F:2.01%,M:0.0%,n:149	C:99.13%[D:0.0%],F:0.87%,M:0.0%,n:115		B602L, MGF_360-16R, MGF_110-2L
OQ434234.1	185651	167	TAN/01/2011	II	Illumina	CLC Genomics Workbench v. 9.5	C:97.3%[D:0.0%],F:2.03%,M:0.68%,n:148	C:99.13%[D:0.0%],F:0.87%,M:0.0%,n:115		MGF_110-13La, MGF_360-2L, A238L	MGF_360-1La	C:93.96%[D:0.0%],F:5.37%,M:0.67%,n:149	C:97.39%[D:0.0%],F:2.61%,M:0.0%,n:115		L60L, A238L, MGF_360-2L, MGF_110-12L, MGF_360-19Ra, MGF_110-1L, MGF_110-13La, EP402R	MGF_360-21R
PP982244.1	189360	169	ASFV/Pskovskaya_2021/DP-9008	II	MGI	CLC Genomics Workbench v. 9	C:100.0%[D:0.0%],F:0.0%,M:0.0%,n:148	C:100.0%[D:0.0%],F:0.0%,M:0.0%,n:115				C:95.3%[D:0.0%],F:4.7%,M:0.0%,n:149	C:98.26%[D:0.0%],F:1.74%,M:0.0%,n:115		EP402R, MGF_110-12L, MGF_110-1L, MGF_360-19Ra, MGF_100-3L, L60L, MGF_360-21R
OR460741.1	190592	171	50665.12_2152/GE/2022 Italy	II	Illumina	iVar v. 1.3.1	C:98.65%[D:0.0%],F:1.35%,M:0.0%,n:148	C:99.13%[D:0.0%],F:0.87%,M:0.0%,n:115		MGF_110-13La, C122R		C:93.96%[D:0.0%],F:6.04%,M:0.0%,n:149	C:97.39%[D:0.0%],F:2.61%,M:0.0%,n:115		L60L, MGF_110-12L, MGF_110-13La, MGF_360-19Ra, EP402R, MGF_100-3L, MGF_110-1L, MGF_360-21R, C122R
MZ945537.1	172025	153	Pig/SD/DY-I/2021	I	Sanger dideoxy sequencing		C:87.16%[D:0.0%],F:6.08%,M:6.76%,n:148	C:95.65%[D:0.0%],F:3.48%,M:0.87%,n:115		L60L, MGF_110-13La, MGF_110-1L, B169L, EP402R, MGF_505-3R, MGF_360-16R, MGF_100-1L, B602L	MGF_505-1R, MGF_360-12L, MGF_360-10L, MGF_505-2R, MGF_360-14L, B66L, MGF_360-6L, MGF_110-12L, MGF_360-11L, MGF_360-13L	C:88.59%[D:0.0%],F:4.7%,M:6.71%,n:149	C:97.39%[D:0.0%],F:1.74%,M:0.87%,n:115		EP402R, MGF_360-19Ra, B602L, MGF_100-1L, MGF_360-16R, MGF_110-13La, MGF_505-3R	MGF_505-1R, MGF_360-12L, MGF_360-10L, MGF_505-2R, MGF_360-14L, B66L, MGF_360-6L, MGF_110-12L, MGF_360-11L, MGF_360-13L
OR162436.1	188784	170	Korea/CW714/2020	II	Illumina	GATK HaplotypeCaller v. v. 4.0	C:99.32%[D:0.0%],F:0.68%,M:0.0%,n:148	C:99.13%[D:0.0%],F:0.87%,M:0.0%,n:115		C122R		C:94.63%[D:0.0%],F:5.37%,M:0.0%,n:149	C:97.39%[D:0.0%],F:2.61%,M:0.0%,n:115		L60L, MGF_360-19Ra, C122R, MGF_110-12L, EP402R, MGF_100-3L, MGF_110-1L, MGF_360-21R
ON402789.1	189487	168		II	Illumina	fastq v. 0.20.1	C:96.62%[D:0.0%],F:3.38%,M:0.0%,n:148	C:98.26%[D:0.0%],F:1.74%,M:0.0%,n:115		MGF_360-14L, B475L, MGF_360-2L, MGF_110-13La, C122R		C:91.95%[D:0.0%],F:8.05%,M:0.0%,n:149	C:96.52%[D:0.0%],F:3.48%,M:0.0%,n:115		MGF_110-1L, MGF_360-21R, EP402R, L60L, B475L, MGF_100-3L, MGF_360-2L, MGF_110-12L, MGF_360-19Ra, MGF_360-14L, MGF_110-13La, C122R
OQ504956.1	185431	167	Pig/Jiangsu/LG/2021	recombinant of I and II	Sanger dideoxy sequencing		C:94.59%[D:0.0%],F:4.05%,M:1.35%,n:148	C:97.39%[D:0.0%],F:2.61%,M:0.0%,n:115		L60L, MGF_110-13La, MGF_110-1L, MGF_360-14L, B169L, B602L	MGF_360-6L, MGF_110-12L	C:94.63%[D:0.0%],F:4.03%,M:1.34%,n:149	C:98.26%[D:0.0%],F:1.74%,M:0.0%,n:115		MGF_360-19Ra, MGF_110-13La, MGF_360-14L, EP402R, MGF_100-3L, B602L	MGF_360-6L, MGF_110-12L
OR863253.1	190880	169	ASFV Lv17/WB/Rie1s	II	Illumina	CLC Genomics Workbench v. v12; Quast v. 5.0.2	C:99.32%[D:0.68%],F:0.68%,M:0.0%,n:148	C:99.13%[D:0.0%],F:0.87%,M:0.0%,n:115	MGF_360-1La	EP402R		C:95.3%[D:0.0%],F:4.03%,M:0.67%,n:149	C:98.26%[D:0.0%],F:0.87%,M:0.87%,n:115		MGF_110-1L, MGF_360-19Ra, MGF_100-3L, L60L, MGF_360-21R, MGF_110-12L	EP402R
OR371525.1	184952	165	Ghana2021-75	I	Illumina	CLC Genomics Workbench v. 23	C:93.92%[D:0.0%],F:5.41%,M:0.68%,n:148	C:94.78%[D:0.0%],F:4.35%,M:0.87%,n:115		B602L, MGF_110-1L, L60L, MGF_110-12L, EP402R, I267L, DP96R, MGF_360-3L	L11L	C:95.97%[D:0.0%],F:3.36%,M:0.67%,n:149	C:96.52%[D:0.0%],F:2.61%,M:0.87%,n:115		B602L, MGF_360-19Ra, I267L, MGF_110-2L, DP96R	L11L
MW736608.1	181754	161	113049 WB	I	Illumina; Sanger dideoxy sequencing	bwa-mem v. 0.7.17	C:93.24%[D:0.0%],F:6.76%,M:0.0%,n:148	C:97.39%[D:0.0%],F:2.61%,M:0.0%,n:115		EP402R, MGF_360-16R, L60L, MGF_360-3L, MGF_505-7R, MGF_110-12L, MGF_360-4L, R298L, MGF_110-1L, MGF_360-1La		C:97.32%[D:0.0%],F:2.68%,M:0.0%,n:149	C:99.13%[D:0.0%],F:0.87%,M:0.0%,n:115		MGF_360-4L, MGF_110-2L, MGF_360-16R, R298L
OM966720.1	189143	167	ASFV/Kaliningrad_18/WB-12516	II	Illumina	CLC Genomics Workbench v. v. 9.5.2	C:100.0%[D:0.0%],F:0.0%,M:0.0%,n:148	C:100.0%[D:0.0%],F:0.0%,M:0.0%,n:115				C:95.3%[D:0.0%],F:4.7%,M:0.0%,n:149	C:98.26%[D:0.0%],F:1.74%,M:0.0%,n:115		MGF_110-12L, MGF_360-21R, MGF_100-3L, EP402R, L60L, MGF_110-1L, MGF_360-19Ra
OM966718.1	189129	169	ASFV/Kaliningrad_18/WB-9766	II	Illumina	CLC Genomics Workbench v. v. 9.5.2	C:99.32%[D:0.0%],F:0.68%,M:0.0%,n:148	C:99.13%[D:0.0%],F:0.87%,M:0.0%,n:115		C122R		C:94.63%[D:0.0%],F:5.37%,M:0.0%,n:149	C:97.39%[D:0.0%],F:2.61%,M:0.0%,n:115		MGF_100-3L, C122R, MGF_110-1L, EP402R, MGF_360-21R, MGF_110-12L, L60L, MGF_360-19Ra
PP982235.1	190585	168	ASFV/Khabarovsk_2020/DP-11562	II	MGI	CLC Genomics Workbench v. 9	C:97.97%[D:0.0%],F:2.03%,M:0.0%,n:148	C:99.13%[D:0.0%],F:0.87%,M:0.0%,n:115		C122R, MGF_360-14L, MGF_360-16R		C:93.29%[D:0.0%],F:6.71%,M:0.0%,n:149	C:97.39%[D:0.0%],F:2.61%,M:0.0%,n:115		MGF_360-16R, EP402R, MGF_100-3L, L60L, MGF_110-12L, MGF_110-1L, MGF_360-19Ra, C122R, MGF_360-14L, MGF_360-21R
MN270980.1	181869	159	22653/Ca/2014	I	Illumina; Sanger dideoxy sequencing	Bowtie2 v. 2.3.3.1; SPAdes v. 3.11.1	C:94.59%[D:0.0%],F:5.41%,M:0.0%,n:148	C:97.39%[D:0.0%],F:2.61%,M:0.0%,n:115		MGF_110-1L, MGF_360-1La, MGF_505-7R, MGF_110-12L, EP402R, L60L, MGF_360-3L, I329L		C:98.66%[D:0.0%],F:1.34%,M:0.0%,n:149	C:99.13%[D:0.0%],F:0.87%,M:0.0%,n:115		I329L, MGF_110-2L
MW788410.1	181693	164	25185_2008	I	Illumina; Sanger dideoxy sequencing	bwa-mem v. 0.7.17	C:93.24%[D:0.0%],F:6.76%,M:0.0%,n:148	C:98.26%[D:0.0%],F:1.74%,M:0.0%,n:115		MGF_360-16R, MGF_505-7R, EP402R, L60L, MGF_360-1La, MGF_360-14L, MGF_110-12L, MGF_110-1L, MGF_360-3L, MGF_110-13La		C:97.32%[D:0.0%],F:2.68%,M:0.0%,n:149	C:100.0%[D:0.0%],F:0.0%,M:0.0%,n:115		MGF_360-14L, MGF_110-2L, MGF_360-16R, MGF_110-13La
MN270975.1	183724	164	142/Nu/1995	I	Illumina; Sanger dideoxy sequencing	Bowtie2 v. 2.3.3.1; SPAdes v. 3.11.1	C:95.27%[D:0.0%],F:4.73%,M:0.0%,n:148	C:98.26%[D:0.0%],F:1.74%,M:0.0%,n:115		MGF_110-12L, L60L, MGF_360-3L, EP402R, MGF_360-1La, MGF_505-7R, MGF_110-1L		C:99.33%[D:0.0%],F:0.67%,M:0.0%,n:149	C:100.0%[D:0.0%],F:0.0%,M:0.0%,n:115		MGF_110-2L
PP737714.1	189539	180	NEC20230929004A	II	Oxford Nanopore Technologies	LILO v. April 2024	C:89.86%[D:0.0%],F:9.46%,M:0.68%,n:148	C:89.57%[D:0.0%],F:9.57%,M:0.87%,n:115		CP2475L, D1133L, O174L, M1249L, M448R, MGF_360-15R, S273R, B962L, MGF_505-4R, F778R, B125R, B263R, MGF_360-2L, I243L	A238L	C:85.23%[D:0.0%],F:14.09%,M:0.67%,n:149	C:87.83%[D:0.0%],F:11.3%,M:0.87%,n:115		MGF_360-15R, MGF_110-12L, EP402R, B125R, M1249L, I243L, MGF_505-4R, MGF_100-3L, D1133L, CP2475L, O174L, L60L, MGF_360-2L, M448R, S273R, F778R, B263R, MGF_110-1L, MGF_360-19Ra, B962L, MGF_360-21R	A238L
OM481275.1	190598	169	ABTCVSCK_ASF001	II	Illumina	bwa-mem v. 0.7.17	C:100.0%[D:0.0%],F:0.0%,M:0.0%,n:148	C:100.0%[D:0.0%],F:0.0%,M:0.0%,n:115				C:95.3%[D:0.0%],F:4.7%,M:0.0%,n:149	C:98.26%[D:0.0%],F:1.74%,M:0.0%,n:115		MGF_360-21R, L60L, MGF_360-19Ra, MGF_110-1L, MGF_100-3L, EP402R, MGF_110-12L

## Sheet: Table S4
Table S4. Statistics of reads from 20kb and 5kb primer set
Primer set	5kb	20kb
Total read number	738560	663016
Total bases(Mb)	1527.9	654
Mean read length (bp)	2068.7	986
Median read length (bp)	621	816
Mean read quality	13.8	13
Median read quality	14.2	13.3
Read length N50	4935	1340
>Q10	738553 (100.0%) 1527.8Mb	662904 (100.0%) 653.6Mb
>Q15	255107 (34.5%) 599.8Mb	138663 (20.9%) 125.7Mb
>Q20	1401 (0.2%) 0.9Mb	692 (0.1%) 0.3Mb
Read accuracy	0.9561	0.9541

## Sheet: Table S5
Table S5. Consensus gene list used for completeness evaluation
Genes used in genotype I consensus	Genes used in genotype II consensus
O174L	O174L
MGF_110-13La	MGF_110-13La
B263R	B263R
CP80R	CP80R
B385R	B385R
C962R	C962R
MGF_505-1R	MGF_505-1R
K78R	K78R
MGF_100-1L	MGF_100-1L
I196L	I196L
MGF_300-4L	MGF_300-4L
L60L	L60L
F1055L	F1055L
C129R	C129R
K196R	K196R
EP364R	EP364R
I7L	I7L
NP1450L	NP1450L
ASFV_G_ACD_01020	ASFV_G_ACD_01020
C315R	C315R
E248R	E248R
E423R	E423R
I329L	I329L
MGF_360-19Ra	MGF_360-19Ra
MGF_505-7R	MGF_505-7R
D339L	D339L
D117L	D117L
MGF_505-9R	MGF_505-9R
C257L	C257L
A224L	A224L
D1133L	D1133L
MGF_505-3R	MGF_505-3R
MGF_360-4L	MGF_360-4L
A859L	A859L
EP296R	EP296R
I226R	I226R
MGF_505-4R	MGF_505-4R
P1192R	P1192R
MGF_360-12L	MGF_360-12L
H240R	H240R
I10L	I10L
B646L	B646L
B407L	B407L
MGF_360-10L	MGF_360-10L
CP204L	CP204L
A238L	A238L
CP123L	CP123L
F778R	F778R
D345L	D345L
MGF_505-2R	MGF_505-2R
CP2475L	CP2475L
MGF_360-9L	MGF_360-9L
K145R	K145R
MGF_360-14L	MGF_360-14L
F165R	F165R
D129L	D129L
DP96R	DP96R
I267L	I267L
K421R	K421R
S273R	S273R
MGF_110-1L	MGF_110-1L
Q706L	Q706L
C122R	C122R
B169L	B169L
E146L	E146L
B66L	B66L
MGF_360-2L	MGF_360-2L
I243L	I243L
QP509L	QP509L
NP419L	NP419L
H108R	H108R
EP424R	MGF_360-1La
O61R	EP424R
B117L	O61R
M1249L	B117L
D250R	M1249L
EP402R	D250R
EP1242L	EP402R
MGF_360-6L	EP1242L
MGF_360-16R	MGF_360-6L
G1211R	MGF_360-16R
MGF_300-1L	G1211R
E111R	MGF_300-1L
NP868R	E111R
MGF_505-10R	NP868R
H233R	MGF_505-10R
A137R	H233R
B125R	A137R
I215L	B125R
MGF_360-15R	I215L
A104R	MGF_360-15R
EP152R	A104R
MGF_360-3L	EP152R
B962L	MGF_360-3L
L11L	B962L
H124R	L11L
E184L	H124R
E165R	E184L
B602L	E165R
E120R	B602L
I8L	E120R
A240L	I8L
B354L	A240L
C475L	B354L
D205R	C475L
MGF_100-3L	D205R
E199L	MGF_100-3L
H171R	E199L
F317L	H171R
MGF_505-6R	F317L
C147L	MGF_505-6R
MGF_360-18R	C147L
H359L	MGF_360-18R
C717R	H359L
I177L	C717R
DP238L	I177L
B438L	DP238L
A179L	B438L
QP383R	A179L
I9R	QP383R
MGF_505-5R	I9R
MGF_360-21R	MGF_505-5R
MGF_360-8L	MGF_360-8L
DP79L	DP79L
C84L	C84L
B175L	B175L
MGF_505-11L	MGF_505-11L
MGF_110-2L	A151R
A151R	CP312R
CP312R	B475L
B475L	F334L
F334L	G1340L
G1340L	E301R
E301R	R298L
R298L	MGF_110-12L
MGF_110-12L	L83L
L83L	S183L
S183L	E183L
E183L	EP84R
EP84R	K205R
K205R	CP530R
CP530R	B318L
B318L	MGF_360-11L
MGF_360-11L	B119L
B119L	H339R
H339R	KP177R
KP177R	MGF_360-13L
MGF_360-13L	M448R
M448R

## Sheet: Table S6
Table S6. Indels in the assembly using only nanopore reads, compared to the assembly (OK358852.1) polish by illumina reads.
Position*	before reference-aided polish	after reference-aided polish	homopolymer in OK358852.1
521	insGG	delGGGG	G (11)
725	insG	insGG	G (13)
1194	insA		A (6)
2526	insGGGG	insGG	G (9)
6931	insA		A (6)
11893	insC		C (6)
20939	insG		G (5)
28005	delT		T (8)
47080	insA		A (9)
57044	delT		T (8)
60887	delT		T (10)
63251	delT		T (9)
65893	insA		A (5)
75312	insG		G (6)
84058	insG	insG	G (6)
85280	insA		A (6)
85319	delT		T (8)
90285	insA		A (9)
94471	insG		A (6)
100251	insG		A (6)
106534	insT		T (10)
114546	insG		G (7)
116126	insG		G (6)
118771	insG		G (6)
124078	insG		G (5)
126628	insC		C (6)
129316	delA		A (7)
131443	insG		G (7)
142536	insC		C (5)
150509	insG		G (4)
151202	insA		A (8)
151480	insT		T (10)
157385	delA		A (10)
158611	delG		G (7)
160400	insT		T (7)
164242	delT		T (9)
164514	insA	insA	A (4)
167024	insA		A (5)
*The position is based on OK358852.1. Only the region between 20kb and 190kb was compared.

## Sheet: Table S7
Table S7. The long polyG of G_ACD_00350 in 262 genotype II ASFV strains
strain	length of the long polyG in G_ACD_00350
OR958825.1	13
MW396979.1	12
OP718535.1	13
PP737710.1	15
OP823268.1	16
MG939587.1	15
MK543947.1	13
PP982239.1	16
OR944087.1	15
OX376264.1	13
OR371519.1	10
PP982226.1	16
OM966714.1	2
OP479889.1	14
OR460732.1	13
OR145831.1	16
OR145828.1	16
OX376252.1	11
OR806652.1	10
ON409983.1	9
OP718534.1	12
OP781310.1	16
OM799941.1	13
MK645909.1	15
LR899193.1	10
OM333166.1	NA
MH910496.1	9
PP737712.1	12
OR944085.1	15
OP909713.1	NA
OR660696.1	10
OM966721.1	11
MG939588.1	15
OR460733.1	11
MW791760.1	12
OR660695.1	16
OX376251.1	11
PP982236.1	15
OP781311.1	16
MN715134.1	11
ON380539.1	9
OP781312.1	16
PP982242.1	11
MW528217.1	10
OX376267.1	12
OP781313.1	16
OR145834.1	16
MW791754.1	12
OR290104.2	15
MW856068.1	11
OX376257.1	10
MW791761.1	12
PP982232.1	16
PP737708.1	14
OM966719.1	14
OP510032.1	11
LC659089.1	14
OL322101.1	13
OX376261.1	13
ON409982.1	11
OR126359.1	15
MT847622.1	14
OX376268.1	12
OX376265.1	15
MH766894.3	15
OX376262.1	12
MK628478.1	10
MG939585.1	15
OP781309.1	16
MN172368.1	15
PP505822.1	14
OR145819.1	16
PP982230.1	11
OM481276.1	14
OP856591.1	13
MK333180.1	15
OR145823.1	16
OP467597.1	13
OR371521.1	14
OR145821.1	16
PP982233.1	4
OM105586.1	15
LC659087.1	15
LR536725.1	14
OR180113.1	12
OR460738.1	11
OR031244.1	16
OR371518.1	12
MW049116.2	16
LR813622.1	9
KJ747406.1	15
PP982229.1	11
PP552742.1	10
MK128995.1	13
OR660089.1	15
OR460731.1	12
NC_044959.2	16
OL845885.1	16
MW306191.1	12
OR371520.1	14
OR371524.1	14
MT180393.1	13
OR460739.1	12
OQ737679.1	15
OX376255.1	10
MW306192.1	10
PP982245.1	12
OR460734.1	11
OX376273.1	14
MW791752.1	12
OX376259.1	16
MT872723.1	12
MZ325862.1	11
OX376263.1	8
OR159217.1	13
OR460735.1	16
MT496893.1	13
MW791756.1	9
MW791757.1	10
ON380540.1	19
LR722600.1	9
MW465755.1	12
OR145832.1	16
PP982234.1	10
ON400500.1	16
ON409979.1	14
PP982225.1	11
OR660698.1	16
OP823269.1	16
MG939586.1	15
OK236383.1	NA
OR135685.1	12
MT166692.1	NA
PP737711.1	11
OX376253.1	14
OR180305.1	16
MT459800.1	12
PP737716.1	9
ON075797.1	16
OR159218.1	15
OX376250.1	12
MT847621.1	15
MW791755.1	10
OR271566.1	13
OL622042.1	12
OX376271.1	10
MW528218.1	10
MG939584.1	15
PP982237.1	13
OL845884.1	16
MW361944.1	9
OX376260.1	12
OL322099.1	12
OP628183.1	16
OF448913.1	13
OR371523.1	14
OL322100.1	15
OM105587.1	15
OL310288.1	8
OR944088.1	15
PP982238.1	16
OR944089.1	15
OR660697.1	10
OR271565.1	13
OX376266.1	10
OP510033.1	15
OR145830.1	16
OL322096.1	13
OM966715.1	13
OX376258.1	12
ON263123.1	16
OR371522.1	14
MH681419.2	9
OR460740.1	10
PP353636.1	15
PP737713.1	10
OR371528.1	14
OR944086.1	15
OR371526.1	14
OX376256.1	6
OP718533.1	11
PP737715.1	13
NC_044948.1	15
PP355086.1	11
OR145827.1	16
OR145833.1	16
OL845883.1	16
ON456300.2	12
ON108571.3	16
OP605386.1	16
MW033528.1	15
PP529961.1	15
OM966717.1	13
MW791753.1	9
PP982228.1	16
MT882025.1	15
MW656282.1	11
OR806651.1	NA
MW791759.1	12
OM161110.1	15
ON963982.2	9
MT847623.2	15
MT847620.1	8
MG939583.1	11
OR371527.1	14
PP982231.1	11
OL322098.1	15
OX376254.1	14
OR944091.1	15
OL322097.1	15
MN194591.1	9
MH910495.1	13
MN393476.1	12
OR227304.1	13
OR145829.1	16
PP982240.1	13
LR722599.1	16
PP737709.1	9
OP612151.1	15
MW306190.1	12
OR863252.1	9
LS478113.1	11
OR460736.1	11
OR159219.1	15
OQ885055.1	11
PP982241.1	13
OK358852.1	13
OM966716.1	11
OX376272.1	14
MK940252.1	13
OP672342.1	9
LR812933.1	12
OL692743.1	12
PP552741.1	14
MW791758.1	12
MW521382.1	13
OR449224.1	NA
PP982227.1	16
LC659088.1	15
OR660699.1	16
MG939589.1	15
OL322102.1	14
OR944090.1	15
OQ885056.1	10
OR460737.1	10
OL692744.1	12
MZ614662.1	15
PP982243.1	15
OR604566.1	15
LC659086.1	10
OP781308.1	7
OQ434234.1	12
PP982244.1	12
OR460741.1	10
OR162436.1	16
ON402789.1	12
OR863253.1	9
OM966720.1	13
OM966718.1	13
PP982235.1	12
PP737714.1	11
OM481275.1	14

## Sheet: Table S8
Table S8. Reference genomes used for polishing 13 low-quality genomes
Genomes to be polished	Reference genome used
MN194591.1 (ASFV/Kyiv/2016/131)	OR180113.1 (ASFV JS)
ON963982.2 (Philippines A4 2021)	OR180113.1 (ASFV JS)
OR290104.2 (CN/GD/2022)	ON075797.1 (Korea/YC1/2019)
OR449224.1 (Ratchaburi_2023_001-MA)	OR145831.1 (Korea/Pig/Goseong/2021)
PP737708.1 (BAN20221-4)	OR958825.1 (China/LN/2018/2)
PP737709.1 (PAN20211A)	MW791756.1 (ASFV2020-018-B)
PP737710.1 (BTG2021KSU1-1)	LR536725.1 (ASFV Belgium 2018/1)
PP737711.1 (MSR2022S1)	MW791761.1 (ASFV2020-003-B)
PP737712.1 (NEC20230726003)	MW791759.1 (ASFV2020-021-B)
PP737713.1 (NEC20230822001)	MW791756.1 (ASFV2020-018-B)
PP737714.1 (NEC20230929004A)	OR180113.1 (ASFV JS)
PP737715.1 (NEC20230929004B)	OR180113.1 (ASFV JS)
PP737716.1 (MDR202311F)	OR180113.1 (ASFV JS)

## Sheet: Table S9
Table S9. Consensus gene list used for recombination test
Genes used in genotype I consensus	Genes used in genotype II consensus
O174L	O174L
MGF_110-13La	MGF_110-13La
B263R	B263R
ASFV_G_ACD_01870	CP80R
CP80R	B385R
B385R	C962R
C962R	MGF_505-1R
MGF_505-1R	K78R
K78R	MGF_100-1L
MGF_100-1L	MGF_110-8L
MGF_110-8L	MGF_110-13Lb
MGF_110-13Lb	I196L
I196L	ASFV_G_ACD_01990
ASFV_G_ACD_01990	MGF_300-4L
MGF_300-4L	L60L
L60L	MGF_110-4L
MGF_110-4L	F1055L
F1055L	C129R
C129R	K196R
K196R	EP364R
EP364R	I7L
I7L	NP1450L
NP1450L	ASFV_G_ACD_01020
ASFV_G_ACD_01020	C315R
C315R	E248R
E248R	DP60R
E423R	E423R
EP153R	EP153R
DP71L	DP71L
I329L	I329L
MGF_360-19Ra	MGF_360-19Ra
MGF_505-7R	MGF_505-7R
D339L	D339L
D117L	D117L
MGF_505-9R	MGF_505-9R
C257L	C257L
A224L	A224L
D1133L	D1133L
MGF_505-3R	MGF_505-3R
MGF_360-4L	MGF_360-4L
A859L	A859L
EP296R	EP296R
I226R	I226R
MGF_505-4R	MGF_505-4R
P1192R	P1192R
MGF_360-12L	MGF_360-12L
H240R	H240R
I10L	I10L
B646L	B646L
B407L	B407L
MGF_360-10L	MGF_360-10L
CP204L	ASFV_G_ACD_00320
A238L	CP204L
CP123L	A238L
F778R	CP123L
D345L	F778R
MGF_505-2R	D345L
CP2475L	MGF_505-2R
MGF_360-9L	CP2475L
K145R	MGF_360-9L
MGF_360-14L	K145R
F165R	MGF_360-14L
D129L	F165R
DP96R	D129L
I267L	DP96R
K421R	I267L
S273R	K421R
MGF_110-1L	S273R
Q706L	MGF_110-1L
MGF_110-3L	Q706L
C122R	MGF_110-3L
B169L	C122R
E146L	B169L
B66L	E146L
MGF_360-2L	B66L
I243L	MGF_360-2L
QP509L	I243L
NP419L	QP509L
H108R	NP419L
EP424R	H108R
O61R	MGF_360-1La
B117L	EP424R
M1249L	O61R
D250R	B117L
EP402R	M1249L
EP1242L	D250R
MGF_360-6L	EP402R
MGF_360-16R	EP1242L
G1211R	MGF_360-6L
MGF_300-1L	MGF_360-16R
E111R	G1211R
NP868R	MGF_300-1L
MGF_110-7L	E111R
MGF_505-10R	NP868R
H233R	MGF_110-7L
A137R	MGF_505-10R
B125R	H233R
I215L	A137R
MGF_360-15R	B125R
A104R	I215L
EP152R	MGF_360-15R
MGF_360-3L	A104R
MGF_110-9L	EP152R
B962L	MGF_360-3L
L11L	MGF_110-9L
H124R	B962L
E184L	L11L
E165R	H124R
B602L	E184L
E120R	E165R
I8L	B602L
A240L	E120R
B354L	I8L
C475L	A240L
D205R	B354L
ASFV_G_ACD_00360	C475L
MGF_100-3L	D205R
E199L	ASFV_G_ACD_00360
H171R	MGF_100-3L
F317L	E199L
MGF_505-6R	H171R
C147L	F317L
MGF_360-18R	MGF_505-6R
I73R	C147L
H359L	MGF_360-18R
C717R	I73R
MGF_360-1Lb	H359L
I177L	C717R
DP238L	MGF_360-1Lb
B438L	I177L
A179L	DP238L
MGF_360-19Rb	B438L
QP383R	A179L
I9R	MGF_360-19Rb
MGF_505-5R	QP383R
MGF_360-21R	I9R
MGF_110-5L-6L	MGF_505-5R
MGF_360-8L	MGF_360-21R
DP79L	MGF_110-5L-6L
C84L	MGF_360-8L
B175L	DP79L
MGF_505-11L	C84L
MGF_110-2L	B175L
A151R	E66L
CP312R	MGF_505-11L
B475L	MGF_110-2L
F334L	A151R
G1340L	CP312R
E301R	B475L
R298L	F334L
MGF_110-12L	G1340L
ASFV_G_ACD_01940	E301R
L83L	R298L
S183L	MGF_110-12L
E183L	L83L
EP84R	S183L
K205R	E183L
MGF_100-1R	EP84R
CP530R	K205R
B318L	MGF_100-1R
MGF_360-11L	CP530R
B119L	B318L
X69R	MGF_360-11L
H339R	B119L
KP177R	X69R
MGF_360-13L	H339R
M448R	KP177R
	MGF_360-13L
	M448R
	​

## Sheet: Table S10
Table S10. Homopolished sites of ShanDong2021
Base type	Length before homopolish	Length after homopolish	Change	Start position before homopolish
C	7	8	1	425
T	8	9	1	1995
T	6	5	-1	2416
A	6	5	-1	5213
G	5	4	-1	6049
G	6	4	-2	9660
C	5	4	-1	10843
C	14	13	-1	13269
C	18	15	-3	14712
T	6	5	-1	15468
T	6	5	-1	16027
T	7	6	-1	16396
G	13	7	-6	16674
G	11	9	-2	16893
T	7	6	-1	18345
T	6	8	2	18755
G	7	6	-1	18849
A	7	6	-1	19236
T	7	8	1	19481
T	5	4	-1	19648
A	5	4	-1	20658
G	16	10	-6	20855
T	5	4	-1	20972
A	5	4	-1	21000
T	7	8	1	21270
T	5	4	-1	21871
T	7	8	1	21958
T	5	4	-1	22510
A	7	6	-1	22518
A	7	8	1	23060
T	6	5	-1	23113
C	5	4	-1	23877
T	6	5	-1	24083
A	6	5	-1	24634
T	5	4	-1	25228
T	7	9	2	26492
A	6	5	-1	26916
T	6	5	-1	28172
A	6	5	-1	29319
T	5	4	-1	30047
C	6	5	-1	30239
T	5	4	-1	30452
T	5	4	-1	30547
C	5	4	-1	32458
T	5	4	-1	33081
G	5	4	-1	33166
A	6	5	-1	35736
A	7	8	1	36871
A	6	5	-1	38227
A	5	4	-1	38292
A	8	7	-1	38842
G	5	4	-1	39294
T	6	5	-1	42535
A	6	5	-1	43403
A	5	4	-1	43809
T	6	5	-1	46453
G	5	4	-1	46880
T	7	6	-1	48484
A	6	5	-1	49619
A	5	4	-1	51532
T	5	4	-1	51629
T	6	5	-1	52892
A	6	5	-1	55135
C	6	5	-1	57336
G	4	3	-1	59001
A	7	6	-1	59351
T	7	8	1	59517
C	5	4	-1	59840
T	5	4	-1	60189
C	5	4	-1	61194
T	6	5	-1	62467
A	6	5	-1	63572
T	5	4	-1	66525
C	5	4	-1	67166
G	5	4	-1	67242
G	5	4	-1	67973
G	5	4	-1	68106
G	5	4	-1	68319
T	7	6	-1	69797
G	6	5	-1	70733
C	5	4	-1	70839
T	6	5	-1	71566
A	8	9	1	72972
T	6	5	-1	74146
A	6	5	-1	74857
T	6	5	-1	75062
G	5	4	-1	75352
A	5	4	-1	75776
A	5	4	-1	75889
A	5	4	-1	76679
T	6	5	-1	76804
A	8	7	-1	79751
T	6	5	-1	80959
T	7	8	1	81625
T	6	5	-1	82070
C	5	4	-1	82261
T	6	5	-1	82828
G	6	5	-1	82880
A	6	5	-1	83127
A	5	4	-1	83203
G	5	4	-1	83797
A	5	4	-1	84273
A	6	5	-1	84606
G	5	4	-1	86359
T	5	4	-1	86732
G	6	5	-1	86876
C	5	4	-1	89102
T	6	5	-1	89619
C	5	4	-1	90150
A	6	5	-1	91637
T	7	8	1	93238
G	6	5	-1	93700
T	5	4	-1	97774
T	6	5	-1	97996
T	7	6	-1	99116
G	5	4	-1	100629
T	6	5	-1	101076
T	6	5	-1	101190
G	5	4	-1	103940
A	7	9	2	105799
A	6	5	-1	105997
T	6	5	-1	106954
T	7	6	-1	108127
G	5	4	-1	108319
A	7	6	-1	108458
A	7	6	-1	108776
T	7	6	-1	109611
T	6	5	-1	110286
T	6	5	-1	110439
C	5	4	-1	110872
T	5	4	-1	112441
T	6	5	-1	112670
G	7	5	-2	112878
C	5	4	-1	113880
T	5	4	-1	114378
A	8	9	1	116362
A	7	8	1	116611
G	6	4	-2	116641
A	2	1	-1	118026
G	6	5	-1	118662
G	5	4	-1	119326
T	5	4	-1	121440
C	10	5	-5	126004
G	6	5	-1	126036
T	6	5	-1	126394
G	6	5	-1	126950
T	6	5	-1	127010
T	5	4	-1	131767
G	5	4	-1	132037
A	6	5	-1	132335
G	7	6	-1	132972
A	7	8	1	133623
T	6	5	-1	134374
G	6	5	-1	134553
T	7	6	-1	134959
C	5	4	-1	135766
A	6	5	-1	136344
G	6	5	-1	137202
A	5	4	-1	137651
A	6	5	-1	138577
T	6	5	-1	139801
T	6	5	-1	140783
T	5	4	-1	141066
T	5	4	-1	141331
G	7	6	-1	141886
G	5	4	-1	142517
A	6	5	-1	142780
T	5	4	-1	143830
T	6	5	-1	144134
C	6	5	-1	145071
A	5	6	1	147760
G	5	4	-1	147812
A	6	5	-1	147945
T	5	4	-1	148667
G	7	6	-1	149889
G	5	4	-1	149944
C	5	4	-1	152755
A	5	4	-1	152914
A	6	5	-1	152954
C	5	4	-1	154351
C	5	4	-1	155016
A	6	5	-1	155055
A	6	5	-1	155585
A	6	5	-1	156209
T	6	5	-1	156311
T	6	5	-1	156945
A	7	6	-1	157270
T	5	4	-1	157451
T	6	5	-1	158099
G	5	4	-1	160396
T	5	4	-1	160410
C	5	4	-1	161064
G	5	4	-1	161525
T	5	4	-1	164586
C	5	4	-1	164638
G	5	4	-1	165721
A	6	5	-1	166206
A	6	5	-1	167772
A	6	5	-1	167953
G	4	3	-1	169002
T	5	4	-1	169122
T	7	6	-1	170478
A	6	5	-1	170680
A	7	6	-1	170813
A	5	4	-1	171965
T	6	5	-1	172018
C	5	4	-1	172619
T	7	6	-1	172980
T	6	5	-1	173059
A	6	5	-1	173280
G	5	4	-1	174923
A	6	5	-1	175461
A	8	9	1	175982
T	7	6	-1	176482
G	7	6	-1	177208
A	6	7	1	177847
T	5	4	-1	178352
T	5	4	-1	180646
T	6	5	-1	180791
T	6	5	-1	181844
A	9	8	-1	183448
A	8	7	-1	184988
A	7	6	-1	185040
T	7	6	-1	185248
A	5	4	-1	185630
G	6	5	-1	186404
A	6	5	-1	186631
A	6	5	-1	186808
A	6	7	1	187000
A	7	9	2	189772

[truncated: 1 more sheets: Table S11]
